# Supplementary material for: 3-{[Bis(pyridin-2-ylmeth­yl)amino]­meth­yl}-2-hy­droxy-5-methyl­benz­aldehyde
Source: Acta Crystallogr Sect E Struct Rep Online. 2012 May 12;68(Pt 6):o1672–3. doi: 10.1107/S1600536812019940 (PMC3379269; doi:10.1107/S1600536812019940)
Supplement: Supplementary file 1 [file e-68-o1672-sup1.cif]

##############################################################################
#                                                                            #
# This CIF contains the data in a paper accepted for publication in          #
# Acta Crystallographica Section E. It conforms to the requirements of       #
# Notes for Authors for Acta Crystallographica Section E, and has been       #
# peer reviewed under the auspices of the IUCr Commission on Journals.       #
#                                                                            #
# Full details of the Crystallographic Information File format               #
# are given in the paper "The Crystallographic Information File (CIF):       #
# a New Standard Archive File for Crystallography" by S. R. Hall, F. H.      #
# Allen and I. D. Brown [Acta Cryst. (1991), A47, 655-685].                  #
#                                                                            #
# The current version of the core CIF dictionary is obtainable from          #
# ftp://ftp.iucr.org/pub/cif_core.dic.                                       #
#                                                                            #
# Software is freely available for graphical display of the structure(s)     #
# in this CIF. For information consult the CIF software page                 #
# http://www.iucr.org/resources/cif/software.                                #
#                                                                            #
# This file may be used for bona fide research purposes within the           #
# scientific community so long as proper attribution is given to the journal # 
# article from which it was obtained.                                        #
#                                                                            #
##############################################################################
data_I
_audit_creation_method     SHELXL-97
_chemical_name_systematic
;
3-{[Bis(pyridin-2-ylmethyl)amino]methyl}-2-hydroxy-5-methylbenzaldehyde
;
_chemical_name_common     ?
_chemical_formula_moiety     'C21 H21 N3 O2'
_chemical_formula_sum     'C21 H21 N3 O2'
_chemical_formula_iupac     'C21 H21 N3 O2'
_chemical_formula_weight     347.41
_chemical_melting_point     ?
_symmetry_cell_setting     triclinic
_symmetry_space_group_name_H-M     'P -1'
_symmetry_space_group_name_Hall     '-P 1'
loop_
    _symmetry_equiv_pos_as_xyz
    'x, y, z'
    '-x, -y, -z'
_cell_length_a     8.479(3)
_cell_length_b     9.007(3)
_cell_length_c     12.734(4)
_cell_angle_alpha     107.565(4)
_cell_angle_beta     94.068(4)
_cell_angle_gamma     99.092(4)
_cell_volume     908.2(5)
_cell_formula_units_Z     2
_cell_measurement_reflns_used     285
_cell_measurement_theta_min     1.72
_cell_measurement_theta_max     26.91
_cell_measurement_temperature     296(2)
_exptl_crystal_description     prism
_exptl_crystal_colour     colourless
_exptl_crystal_size_max     0.16
_exptl_crystal_size_mid     0.12
_exptl_crystal_size_min     0.08
_exptl_crystal_density_diffrn     1.270
_exptl_crystal_density_meas     ?
_exptl_crystal_density_method     'not measured'
_exptl_crystal_F_000     368
_exptl_absorpt_coefficient_mu     0.083
_exptl_absorpt_correction_type     multi-scan
_exptl_absorpt_process_details     '(SADABS; Bruker, 2005)'
_exptl_absorpt_correction_T_min     0.9868
_exptl_absorpt_correction_T_max     0.9934
_exptl_special_details     ?
_diffrn_ambient_temperature     296(2)
_diffrn_radiation_type     MoK\a
_diffrn_radiation_wavelength     0.71073
_diffrn_radiation_source     'fine-focus sealed tube'
_diffrn_radiation_monochromator     graphite
_diffrn_measurement_device_type     'Bruker APEXII CCD'
_diffrn_measurement_method     '\w scans'
_diffrn_detector_area_resol_mean     ?
_diffrn_reflns_number     6434
_diffrn_reflns_av_R_equivalents     0.0161
_diffrn_reflns_av_sigmaI/netI     0.0250
_diffrn_reflns_theta_min     1.69
_diffrn_reflns_theta_max     25.00
_diffrn_reflns_theta_full     25.00
_diffrn_measured_fraction_theta_max     0.988
_diffrn_measured_fraction_theta_full     0.988
_diffrn_reflns_limit_h_min     -10
_diffrn_reflns_limit_h_max     9
_diffrn_reflns_limit_k_min     -10
_diffrn_reflns_limit_k_max     9
_diffrn_reflns_limit_l_min     -15
_diffrn_reflns_limit_l_max     15
_diffrn_standards_number     ?
_diffrn_standards_interval_count     ?
_diffrn_standards_interval_time     ?
_diffrn_standards_decay_%     ?
_refine_special_details
;
Refinement of <i>F</i>^2^ against ALL reflections. The weighted <i>R</i>-factor
<i>wR</i> and goodness of fit <i>S</i> are based on <i>F</i>^2^, conventional
<i>R</i>-factors <i>R</i> are based on <i>F</i>, with <i>F</i> set to zero for
negative <i>F</i>^2^. The threshold expression of <i>F</i>^2^ >
\s(<i>F</i>^2^) is used only for calculating <i>R</i>-factors(gt) <i>etc</i>.
and is not relevant to the choice of reflections for refinement.
<i>R</i>-factors based on <i>F</i>^2^ are statistically about twice as large
as those based on <i>F</i>, and <i>R</i>- factors based on ALL data will be
even larger.
;
_reflns_number_total     3159
_reflns_number_gt     2612
_reflns_threshold_expression     I>2\s(I)
_refine_ls_structure_factor_coef     Fsqd
_refine_ls_matrix_type     full
_refine_ls_R_factor_all     0.0500
_refine_ls_R_factor_gt     0.0407
_refine_ls_wR_factor_gt     0.1113
_refine_ls_wR_factor_ref     0.1167
_refine_ls_goodness_of_fit_ref     1.057
_refine_ls_restrained_S_all     1.057
_refine_ls_number_reflns     3159
_refine_ls_number_parameters     240
_refine_ls_number_restraints     0
_refine_ls_hydrogen_treatment     mixed
_refine_ls_weighting_scheme     calc
_refine_ls_weighting_details
         'calc w=1/[\s^2^(Fo^2^)+(0.0586P)^2^+0.1506P] where P=(Fo^2^+2Fc^2^)/3'
_atom_sites_solution_hydrogens     geom
_atom_sites_solution_primary     direct
_atom_sites_solution_secondary     difmap
_refine_ls_shift/su_max     0.002
_refine_ls_shift/su_mean     0.000
_refine_diff_density_max     0.279
_refine_diff_density_min     -0.134
_refine_ls_extinction_method     'SHELXL97 (Sheldrick, 2008)'
_refine_ls_extinction_coef     0.015(4)
_refine_ls_extinction_expression
                                  'Fc^*^=kFc[1+0.001xFc^2^\l^3^/sin(2\q)]^-1/4^'
loop_
    _atom_type_symbol
    _atom_type_description
    _atom_type_scat_dispersion_real
    _atom_type_scat_dispersion_imag
    _atom_type_scat_source
    'C' 'C' 0.0033 0.0016
                         'International Tables Vol C Tables 4.2.6.8 and 6.1.1.4'
    'H' 'H' 0.0000 0.0000
                         'International Tables Vol C Tables 4.2.6.8 and 6.1.1.4'
    'N' 'N' 0.0061 0.0033
                         'International Tables Vol C Tables 4.2.6.8 and 6.1.1.4'
    'O' 'O' 0.0106 0.0060
                         'International Tables Vol C Tables 4.2.6.8 and 6.1.1.4'
_computing_data_collection     'APEX2 (Bruker, 2005)'
_computing_cell_refinement     'SAINT (Bruker, 2005)'
_computing_data_reduction     'SAINT (Bruker, 2005)'
_computing_structure_solution     'SHELXS97 (Sheldrick, 2008)'
_computing_structure_refinement     'SHELXL97 (Sheldrick, 2008)'
_computing_molecular_graphics     'SHELXTL (Sheldrick, 2008)'
_computing_publication_material     'SHELXTL (Sheldrick, 2008)'
loop_
    _atom_site_type_symbol
    _atom_site_label
    _atom_site_fract_x
    _atom_site_fract_y
    _atom_site_fract_z
    _atom_site_U_iso_or_equiv
    _atom_site_adp_type
    _atom_site_calc_flag
    _atom_site_refinement_flags
    _atom_site_occupancy
    _atom_site_symmetry_multiplicity
    _atom_site_disorder_assembly
    _atom_site_disorder_group
    O O1 0.30347(14) 0.24261(15) 0.70069(11) 0.0612(4) Uani d . 1 1 . .
    O O2 0.2793(2) 0.4303(2) 0.45307(13) 0.0963(5) Uani d . 1 1 . .
    N N1 0.08654(17) 0.36504(16) 1.11217(10) 0.0500(3) Uani d . 1 1 . .
    N N2 0.44036(16) 0.04369(16) 0.84649(12) 0.0556(4) Uani d . 1 1 . .
    N N3 0.13178(14) 0.13408(13) 0.85047(9) 0.0373(3) Uani d . 1 1 . .
    C C1 0.1725(2) 0.4744(2) 1.20326(14) 0.0619(5) Uani d . 1 1 . .
    H H1A 0.1422 0.4755 1.2722 0.074 Uiso calc R 1 1 . .
    C C2 0.3018(2) 0.5841(2) 1.20004(17) 0.0672(5) Uani d . 1 1 . .
    H H2A 0.3586 0.6568 1.2652 0.081 Uiso calc R 1 1 . .
    C C3 0.3457(2) 0.5845(2) 1.09924(19) 0.0677(5) Uani d . 1 1 . .
    H H3A 0.4331 0.6578 1.0944 0.081 Uiso calc R 1 1 . .
    C C4 0.2591(2) 0.47535(19) 1.00495(15) 0.0544(4) Uani d . 1 1 . .
    H H4A 0.2865 0.4747 0.9354 0.065 Uiso calc R 1 1 . .
    C C5 0.13093(17) 0.36626(16) 1.01410(12) 0.0386(3) Uani d . 1 1 . .
    C C6 0.5620(2) -0.0253(2) 0.80858(17) 0.0649(5) Uani d . 1 1 . .
    H H6A 0.6501 0.0376 0.7938 0.078 Uiso calc R 1 1 . .
    C C7 0.5662(2) -0.1817(2) 0.79005(16) 0.0644(5) Uani d . 1 1 . .
    H H7A 0.6543 -0.2242 0.7636 0.077 Uiso calc R 1 1 . .
    C C8 0.4367(3) -0.2741(2) 0.81160(18) 0.0719(6) Uani d . 1 1 . .
    H H8A 0.4350 -0.3813 0.8001 0.086 Uiso calc R 1 1 . .
    C C9 0.3086(2) -0.2069(2) 0.85051(16) 0.0599(5) Uani d . 1 1 . .
    H H9A 0.2190 -0.2683 0.8648 0.072 Uiso calc R 1 1 . .
    C C10 0.31508(17) -0.04723(17) 0.86807(12) 0.0400(3) Uani d . 1 1 . .
    C C11 0.03455(17) 0.24405(18) 0.91278(12) 0.0414(3) Uani d . 1 1 . .
    H H11A -0.0550 0.1841 0.9350 0.050 Uiso calc R 1 1 . .
    H H11B -0.0093 0.2971 0.8647 0.050 Uiso calc R 1 1 . .
    C C12 0.18157(18) 0.03443(18) 0.91383(12) 0.0433(4) Uani d . 1 1 . .
    H H12A 0.0896 -0.0450 0.9134 0.052 Uiso calc R 1 1 . .
    H H12B 0.2170 0.0996 0.9903 0.052 Uiso calc R 1 1 . .
    C C13 0.04151(18) 0.03472(17) 0.74274(12) 0.0426(4) Uani d . 1 1 . .
    H H13A -0.0639 -0.0127 0.7545 0.051 Uiso calc R 1 1 . .
    H H13B 0.0976 -0.0504 0.7096 0.051 Uiso calc R 1 1 . .
    C C14 0.02146(18) 0.12748(17) 0.66384(11) 0.0417(4) Uani d . 1 1 . .
    C C15 -0.1264(2) 0.11424(19) 0.60476(12) 0.0488(4) Uani d . 1 1 . .
    H H15A -0.2157 0.0511 0.6179 0.059 Uiso calc R 1 1 . .
    C C16 -0.1472(2) 0.1916(2) 0.52628(13) 0.0540(4) Uani d . 1 1 . .
    C C17 -0.0125(2) 0.28009(19) 0.50600(13) 0.0548(4) Uani d . 1 1 . .
    H H17A -0.0229 0.3306 0.4527 0.066 Uiso calc R 1 1 . .
    C C18 0.1394(2) 0.29671(18) 0.56266(12) 0.0496(4) Uani d . 1 1 . .
    C C19 0.15547(19) 0.22339(18) 0.64412(12) 0.0447(4) Uani d . 1 1 . .
    C C20 -0.3128(3) 0.1731(3) 0.46591(17) 0.0776(6) Uani d . 1 1 . .
    H H20A -0.3064 0.2332 0.4151 0.116 Uiso calc R 1 1 . .
    H H20B -0.3843 0.2111 0.5187 0.116 Uiso calc R 1 1 . .
    H H20C -0.3529 0.0631 0.4256 0.116 Uiso calc R 1 1 . .
    C C21 0.2815(3) 0.3831(2) 0.53231(16) 0.0656(5) Uani d . 1 1 . .
    H H21A 0.3792 0.4027 0.5768 0.079 Uiso calc R 1 1 . .
    H H1B 0.286(3) 0.207(3) 0.762(2) 0.088(7) Uiso d . 1 1 . .
loop_
    _atom_site_aniso_label
    _atom_site_aniso_U_11
    _atom_site_aniso_U_22
    _atom_site_aniso_U_33
    _atom_site_aniso_U_12
    _atom_site_aniso_U_13
    _atom_site_aniso_U_23
    O1 0.0500(7) 0.0767(9) 0.0618(8) 0.0016(6) -0.0033(6) 0.0369(7)
    O2 0.1206(13) 0.1079(12) 0.0805(10) 0.0155(10) 0.0190(9) 0.0608(10)
    N1 0.0583(8) 0.0525(8) 0.0402(7) 0.0139(6) 0.0080(6) 0.0143(6)
    N2 0.0447(8) 0.0503(8) 0.0726(9) 0.0084(6) 0.0122(7) 0.0196(7)
    N3 0.0409(7) 0.0406(7) 0.0325(6) 0.0132(5) 0.0043(5) 0.0118(5)
    C1 0.0779(13) 0.0663(12) 0.0402(9) 0.0278(10) 0.0011(8) 0.0092(8)
    C2 0.0591(12) 0.0548(11) 0.0687(13) 0.0207(9) -0.0150(9) -0.0082(9)
    C3 0.0483(10) 0.0476(10) 0.0942(15) 0.0050(8) 0.0077(10) 0.0055(10)
    C4 0.0536(10) 0.0487(9) 0.0611(10) 0.0094(8) 0.0163(8) 0.0157(8)
    C5 0.0392(8) 0.0392(8) 0.0411(8) 0.0155(6) 0.0067(6) 0.0139(6)
    C6 0.0413(9) 0.0742(12) 0.0825(13) 0.0128(9) 0.0133(9) 0.0277(10)
    C7 0.0553(11) 0.0843(14) 0.0662(11) 0.0374(10) 0.0134(9) 0.0288(10)
    C8 0.0888(14) 0.0615(11) 0.0865(14) 0.0411(11) 0.0302(12) 0.0363(11)
    C9 0.0681(12) 0.0514(10) 0.0752(12) 0.0212(9) 0.0267(9) 0.0330(9)
    C10 0.0412(8) 0.0450(8) 0.0369(7) 0.0104(6) 0.0020(6) 0.0172(6)
    C11 0.0396(8) 0.0472(8) 0.0389(8) 0.0139(6) 0.0059(6) 0.0126(6)
    C12 0.0486(9) 0.0467(8) 0.0413(8) 0.0146(7) 0.0100(7) 0.0199(7)
    C13 0.0441(8) 0.0422(8) 0.0390(8) 0.0079(6) 0.0039(6) 0.0094(6)
    C14 0.0466(9) 0.0431(8) 0.0316(7) 0.0126(7) 0.0018(6) 0.0050(6)
    C15 0.0493(9) 0.0521(9) 0.0389(8) 0.0147(7) 0.0011(7) 0.0042(7)
    C16 0.0635(11) 0.0561(10) 0.0374(8) 0.0255(8) -0.0058(7) 0.0032(7)
    C17 0.0792(13) 0.0498(9) 0.0364(8) 0.0240(9) -0.0012(8) 0.0114(7)
    C18 0.0666(11) 0.0433(8) 0.0389(8) 0.0148(8) 0.0045(7) 0.0112(7)
    C19 0.0494(9) 0.0458(8) 0.0369(8) 0.0111(7) 0.0004(6) 0.0102(7)
    C20 0.0765(14) 0.0919(15) 0.0607(12) 0.0335(12) -0.0152(10) 0.0153(11)
    C21 0.0856(14) 0.0608(11) 0.0568(11) 0.0146(10) 0.0119(10) 0.0272(9)
_geom_special_details
;
All e.s.d.'s (except the e.s.d. in the dihedral angle between two l.s. planes)
are estimated using the full covariance matrix. The cell e.s.d.'s are taken
into account individually in the estimation of e.s.d.'s in distances, angles
and torsion angles; correlations between e.s.d.'s in cell parameters are only
used when they are defined by crystal symmetry. An approximate (isotropic)
treatment of cell e.s.d.'s is used for estimating e.s.d.'s involving l.s.
planes.
;
loop_
    _geom_bond_atom_site_label_1
    _geom_bond_atom_site_label_2
    _geom_bond_site_symmetry_2
    _geom_bond_distance
    _geom_bond_publ_flag
    O1 C19 . 1.3607(19) yes
    O1 H1B . 0.94(2) ?
    O2 C21 . 1.207(2) yes
    N1 C5 . 1.3324(19) yes
    N1 C1 . 1.346(2) yes
    N2 C6 . 1.332(2) yes
    N2 C10 . 1.333(2) yes
    N3 C12 . 1.4640(18) yes
    N3 C13 . 1.4704(19) yes
    N3 C11 . 1.4719(18) yes
    C1 C2 . 1.367(3) ?
    C1 H1A . 0.9300 ?
    C2 C3 . 1.363(3) ?
    C2 H2A . 0.9300 ?
    C3 C4 . 1.372(3) ?
    C3 H3A . 0.9300 ?
    C4 C5 . 1.382(2) ?
    C4 H4A . 0.9300 ?
    C5 C11 . 1.501(2) ?
    C6 C7 . 1.364(3) ?
    C6 H6A . 0.9300 ?
    C7 C8 . 1.365(3) ?
    C7 H7A . 0.9300 ?
    C8 C9 . 1.376(3) ?
    C8 H8A . 0.9300 ?
    C9 C10 . 1.378(2) ?
    C9 H9A . 0.9300 ?
    C10 C12 . 1.503(2) ?
    C11 H11A . 0.9700 ?
    C11 H11B . 0.9700 ?
    C12 H12A . 0.9700 ?
    C12 H12B . 0.9700 ?
    C13 C14 . 1.505(2) ?
    C13 H13A . 0.9700 ?
    C13 H13B . 0.9700 ?
    C14 C15 . 1.384(2) ?
    C14 C19 . 1.401(2) ?
    C15 C16 . 1.396(2) ?
    C15 H15A . 0.9300 ?
    C16 C17 . 1.372(3) ?
    C16 C20 . 1.512(2) ?
    C17 C18 . 1.394(2) ?
    C17 H17A . 0.9300 ?
    C18 C19 . 1.397(2) ?
    C18 C21 . 1.469(3) ?
    C20 H20A . 0.9600 ?
    C20 H20B . 0.9600 ?
    C20 H20C . 0.9600 ?
    C21 H21A . 0.9300 ?
loop_
    _geom_angle_atom_site_label_1
    _geom_angle_atom_site_label_2
    _geom_angle_atom_site_label_3
    _geom_angle_site_symmetry_1
    _geom_angle_site_symmetry_3
    _geom_angle
    _geom_angle_publ_flag
    C19 O1 H1B . . 106.1(14) yes
    C5 N1 C1 . . 117.31(15) ?
    C6 N2 C10 . . 117.32(15) ?
    C12 N3 C13 . . 110.23(11) yes
    C12 N3 C11 . . 111.29(11) yes
    C13 N3 C11 . . 110.37(11) yes
    N1 C1 C2 . . 123.62(17) ?
    N1 C1 H1A . . 118.2 ?
    C2 C1 H1A . . 118.2 ?
    C3 C2 C1 . . 118.53(17) ?
    C3 C2 H2A . . 120.7 ?
    C1 C2 H2A . . 120.7 ?
    C2 C3 C4 . . 119.06(18) ?
    C2 C3 H3A . . 120.5 ?
    C4 C3 H3A . . 120.5 ?
    C3 C4 C5 . . 119.49(17) ?
    C3 C4 H4A . . 120.3 ?
    C5 C4 H4A . . 120.3 ?
    N1 C5 C4 . . 121.98(14) ?
    N1 C5 C11 . . 117.07(13) ?
    C4 C5 C11 . . 120.95(13) ?
    N2 C6 C7 . . 124.44(17) ?
    N2 C6 H6A . . 117.8 ?
    C7 C6 H6A . . 117.8 ?
    C6 C7 C8 . . 117.75(16) ?
    C6 C7 H7A . . 121.1 ?
    C8 C7 H7A . . 121.1 ?
    C7 C8 C9 . . 119.36(17) ?
    C7 C8 H8A . . 120.3 ?
    C9 C8 H8A . . 120.3 ?
    C8 C9 C10 . . 119.11(17) ?
    C8 C9 H9A . . 120.4 ?
    C10 C9 H9A . . 120.4 ?
    N2 C10 C9 . . 122.01(14) ?
    N2 C10 C12 . . 116.25(13) ?
    C9 C10 C12 . . 121.74(14) ?
    N3 C11 C5 . . 112.23(12) ?
    N3 C11 H11A . . 109.2 ?
    C5 C11 H11A . . 109.2 ?
    N3 C11 H11B . . 109.2 ?
    C5 C11 H11B . . 109.2 ?
    H11A C11 H11B . . 107.9 ?
    N3 C12 C10 . . 112.76(11) ?
    N3 C12 H12A . . 109.0 ?
    C10 C12 H12A . . 109.0 ?
    N3 C12 H12B . . 109.0 ?
    C10 C12 H12B . . 109.0 ?
    H12A C12 H12B . . 107.8 ?
    N3 C13 C14 . . 112.35(12) ?
    N3 C13 H13A . . 109.1 ?
    C14 C13 H13A . . 109.1 ?
    N3 C13 H13B . . 109.1 ?
    C14 C13 H13B . . 109.1 ?
    H13A C13 H13B . . 107.9 ?
    C15 C14 C19 . . 118.35(14) ?
    C15 C14 C13 . . 121.45(14) ?
    C19 C14 C13 . . 120.11(13) ?
    C14 C15 C16 . . 122.85(16) ?
    C14 C15 H15A . . 118.6 ?
    C16 C15 H15A . . 118.6 ?
    C17 C16 C15 . . 117.36(15) ?
    C17 C16 C20 . . 122.75(17) ?
    C15 C16 C20 . . 119.87(18) ?
    C16 C17 C18 . . 122.13(15) ?
    C16 C17 H17A . . 118.9 ?
    C18 C17 H17A . . 118.9 ?
    C17 C18 C19 . . 119.25(16) ?
    C17 C18 C21 . . 120.01(15) ?
    C19 C18 C21 . . 120.66(16) ?
    O1 C19 C18 . . 118.99(15) ?
    O1 C19 C14 . . 121.01(13) ?
    C18 C19 C14 . . 119.96(15) ?
    C16 C20 H20A . . 109.5 ?
    C16 C20 H20B . . 109.5 ?
    H20A C20 H20B . . 109.5 ?
    C16 C20 H20C . . 109.5 ?
    H20A C20 H20C . . 109.5 ?
    H20B C20 H20C . . 109.5 ?
    O2 C21 C18 . . 124.0(2) yes
    O2 C21 H21A . . 118.0 yes
    C18 C21 H21A . . 118.0 ?
loop_
    _geom_hbond_atom_site_label_D
    _geom_hbond_atom_site_label_H
    _geom_hbond_atom_site_label_A
    _geom_hbond_site_symmetry_A
    _geom_hbond_distance_DH
    _geom_hbond_distance_HA
    _geom_hbond_distance_DA
    _geom_hbond_angle_DHA
    _geom_hbond_publ_flag
    O1 H1B N2 . 0.94(3) 2.53(3) 3.219(2) 130(2) yes
    O1 H1B N3 . 0.94(3) 1.95(3) 2.790(2) 148(2) yes
    C3 H3A N2 2_667 0.9300 2.5900 3.390(3) 145.00 yes
data_global
_journal_date_recd_electronic     2012-04-20
_journal_date_accepted     2012-05-03
_journal_name_full     'Acta Crystallographica, Section E'
_journal_year     2012
_journal_volume     68
_journal_issue      6
_journal_page_first     o1672
_journal_page_last     o1673
_journal_paper_category     QO
_journal_paper_doi     10.1107/S1600536812019940
_journal_coeditor_code     RZ2747
_publ_contact_author_name     'Prof. Dun-Ru, Zhu'
_publ_contact_author_address
;
     College of Chemistry and Chemical Engineering
     State Key Laboratory of Materials-oriented Chemical Engineering
     Nanjing University of Technology
     Nanjing 210009
     People's Republic of China
;
_publ_contact_author_email     'zhudr@njut.edu.cn'
_publ_contact_author_fax     '86(025)83172261'
_publ_contact_author_phone     '86(025)83587717'
_publ_section_title
;
3-{[Bis(pyridin-2-ylmethyl)amino]methyl}-2-hydroxy-5-methylbenzaldehyde
;
loop_
    _publ_author_name
    _publ_author_address
    'Ruo-Xu Wang'
;
  College of Chemistry and Chemical Engineering
  State Key Laboratory of Materials-oriented Chemical Engineering
  Nanjing University of Technology
  Nanjing 210009
  People's Republic of China
;
    'Da-Zhi Gao'
;
  College of Chemistry and Chemical Engineering
  State Key Laboratory of Materials-oriented Chemical Engineering
  Nanjing University of Technology
  Nanjing 210009
  People's Republic of China
;
    'Fan Ye'
;
  College of Chemistry and Chemical Engineering
  State Key Laboratory of Materials-oriented Chemical Engineering
  Nanjing University of Technology
  Nanjing 210009
  People's Republic of China
;
    'Yan-Fei Wu'
;
  College of Chemistry and Chemical Engineering
  State Key Laboratory of Materials-oriented Chemical Engineering
  Nanjing University of Technology
  Nanjing 210009
  People's Republic of China
;
    'Dun-Ru Zhu'
;
  College of Chemistry and Chemical Engineering
  State Key Laboratory of Materials-oriented Chemical Engineering
  Nanjing University of Technology
  Nanjing 210009
  People's Republic of China
;
