# Supplementary material for: 3-{[Bis(pyridin-2-ylmeth­yl)amino]­meth­yl}-2-hy­droxy-5-methyl­benz­aldehyde
Source: Acta Crystallogr Sect E Struct Rep Online. 2012 May 12;68(Pt 6):o1672–3. doi: 10.1107/S1600536812019940 (PMC3379269; doi:10.1107/S1600536812019940)
Supplement: Supplementary file 2 [file e-68-o1672-Isup2.hkl]

# 
# h,k,l, Fc-squared, Fo-squared, sigma(Fo-squared) and status flag 
# 
data_I
_shelx_title ' wrx-1 in P-1' 
_shelx_refln_list_code          4 
_shelx_F_calc_maximum      106.57 
_exptl_crystal_F_000       368.00 
_reflns_d_resolution_high  0.8408 
 
loop_ 
 _symmetry_equiv_pos_as_xyz 
 'x, y, z' 
 '-x, -y, -z' 
 
_cell_length_a     8.4787 
_cell_length_b     9.0065 
_cell_length_c    12.7344 
_cell_angle_alpha 107.565 
_cell_angle_beta   94.068 
_cell_angle_gamma  99.092 
 
_shelx_F_squared_multiplier     1.000 
 
loop_ 
 _refln_index_h 
 _refln_index_k 
 _refln_index_l 
 _refln_F_squared_calc 
 _refln_F_squared_meas 
 _refln_F_squared_sigma 
 _refln_observed_status 
   1   0   0     1138.41     1107.86     26.75 o 
   2   0   0      565.27      450.83     70.43 o 
   3   0   0      302.61      206.55      9.75 o 
   4   0   0       92.78      104.71      2.13 o 
   5   0   0      287.19      306.75      5.49 o 
   6   0   0      107.12      103.48      2.39 o 
   7   0   0      523.05      553.42      9.62 o 
   8   0   0       38.79       40.43      3.37 o 
   9   0   0        9.02        9.30      1.50 o 
  -9   1   0       40.07       37.83      2.35 o 
  -8   1   0        0.63        0.10      0.43 o 
  -7   1   0       23.41       22.73      0.86 o 
  -6   1   0        0.72        0.44      0.24 o 
  -5   1   0      228.57      238.39      3.70 o 
  -4   1   0       71.42       83.10      3.05 o 
  -3   1   0        0.49        0.02      0.12 o 
  -2   1   0     6705.12     6702.67     91.25 o 
  -1   1   0      665.75      595.43      9.85 o 
   0   1   0      348.83      352.28      4.80 o 
   1   1   0      420.41      446.00      6.13 o 
   2   1   0       29.46       18.71      1.07 o 
   3   1   0      423.27      425.82      9.98 o 
   4   1   0       22.10       17.74      0.57 o 
   5   1   0       17.56       15.50      0.64 o 
   6   1   0       41.12       36.00      1.11 o 
   7   1   0       15.48       17.02      2.19 o 
   8   1   0      120.11      126.35      4.92 o 
   9   1   0        0.28        0.75      1.07 o 
 -10   2   0        0.40        0.85      0.75 o 
  -9   2   0        2.09        2.35      0.85 o 
  -8   2   0        4.15        3.42      0.85 o 
  -7   2   0        2.40        2.18      0.43 o 
  -6   2   0        5.20        4.04      0.42 o 
  -5   2   0      170.05      184.45      3.87 o 
  -4   2   0      146.09      135.08      2.22 o 
  -3   2   0       47.30       51.82      1.06 o 
  -2   2   0     1668.95     1713.87     38.32 o 
  -1   2   0     2151.36     2167.94     29.47 o 
   0   2   0       31.20       30.84      1.25 o 
   1   2   0       57.59       54.02      1.16 o 
   2   2   0       52.55       46.78      0.99 o 
   3   2   0      346.08      313.61      4.54 o 
   4   2   0      313.34      346.88      7.55 o 
   5   2   0       11.28       11.72      0.81 o 
   6   2   0      188.82      185.12      3.80 o 
   7   2   0      103.41      105.40      4.28 o 
   8   2   0       13.44       12.29      1.82 o 
   9   2   0        0.08        0.00      1.18 o 
 -10   3   0        0.15        0.43      0.75 o 
  -9   3   0        5.69        5.56      1.18 o 
  -8   3   0        6.53        6.49      1.07 o 
  -7   3   0       55.47       56.37      1.75 o 
  -6   3   0       42.65       43.14      1.44 o 
  -5   3   0      384.06      425.87      6.24 o 
  -4   3   0      208.97      217.73      3.55 o 
  -3   3   0       52.26       56.56      1.66 o 
  -2   3   0     1350.68     1415.57     23.44 o 
  -1   3   0       42.88       41.42      0.81 o 
   0   3   0        0.99        1.30      0.23 o 
   1   3   0       52.29       49.50      0.91 o 
   2   3   0      150.18      141.78      2.77 o 
   3   3   0       21.03       26.66      0.63 o 
   4   3   0      119.63      114.04      3.42 o 
   6   3   0       15.67       12.07      0.87 o 
   7   3   0        0.06        0.85      1.07 o 
   8   3   0       19.69       19.45      2.24 o 
  -9   4   0       11.79       11.22      1.60 o 
  -8   4   0      104.80       96.55      2.62 o 
  -7   4   0       40.02       36.68      1.44 o 
  -6   4   0        4.67        4.82      0.69 o 
  -5   4   0       36.42       41.03      1.39 o 
  -4   4   0      285.14      292.31      5.53 o 
  -3   4   0      117.06      113.35      5.24 o 
  -2   4   0       11.62       11.42      0.68 o 
  -1   4   0       65.67       63.98      1.21 o 
   0   4   0      166.02      141.36      2.26 o 
   1   4   0      127.66      128.71      2.09 o 
   2   4   0        4.82        8.65      0.61 o 
   3   4   0       19.50       25.47      2.24 o 
   4   4   0      110.37      110.51      2.57 o 
   5   4   0       69.85       72.80      2.05 o 
   6   4   0        1.86        0.04      0.69 o 
   7   4   0        2.00        2.88      1.28 o 
   8   4   0       23.64       21.91      2.46 o 
  -9   5   0        0.17        1.07      0.85 o 
  -8   5   0       16.62       14.64      2.03 o 
  -7   5   0       52.74       54.81      1.85 o 
  -6   5   0       27.80       22.01      1.10 o 
  -5   5   0       11.75       13.41      0.85 o 
  -4   5   0       89.16       91.63      2.26 o 
  -3   5   0       10.57        6.97      0.59 o 
  -2   5   0      156.19      158.69      2.57 o 
  -1   5   0       54.18       59.25      1.21 o 
   0   5   0      270.08      267.89      4.06 o 
   1   5   0      289.41      276.73      5.09 o 
   2   5   0       37.42       43.17      1.66 o 
   3   5   0       94.59       90.26      2.23 o 
   4   5   0        8.26        8.10      1.18 o 
   5   5   0       83.67       89.62      2.41 o 
   6   5   0        0.28        0.00      0.47 o 
   7   5   0       12.55       14.64      2.03 o 
  -9   6   0        0.63        0.64      0.85 o 
  -8   6   0        0.03        0.00      0.41 o 
  -7   6   0        1.89        1.20      0.43 o 
  -6   6   0        8.25        8.68      0.82 o 
  -5   6   0      148.12      143.01      4.17 o 
  -4   6   0      155.49      162.23      3.54 o 
  -3   6   0        1.30        2.53      1.23 o 
  -2   6   0       19.36       17.08      0.82 o 
  -1   6   0        3.07        2.11      0.40 o 
   0   6   0       22.21       22.58      1.00 o 
   1   6   0       16.62       14.56      0.92 o 
   2   6   0        3.10        2.46      0.53 o 
   3   6   0      283.78      299.89      5.82 o 
   4   6   0        6.36        6.64      0.77 o 
   5   6   0        5.75        5.49      0.85 o 
   6   6   0        8.50       11.22      1.82 o 
  -8   7   0        0.45        0.98      0.51 o 
  -7   7   0        2.18        1.75      0.59 o 
  -6   7   0        2.89        2.78      0.75 o 
  -5   7   0       83.97       83.88      5.08 o 
  -4   7   0       99.29      100.42      2.59 o 
  -3   7   0       71.60       74.47      3.31 o 
  -2   7   0       17.97       14.83      0.91 o 
  -1   7   0        0.26        0.32      0.43 o 
   0   7   0        0.27        0.48      0.43 o 
   1   7   0        0.00        0.25      0.45 o 
   2   7   0       17.17       15.08      1.03 o 
   3   7   0        0.12        0.00      0.39 o 
   4   7   0       51.36       48.35      2.56 o 
   5   7   0        0.06        0.55      0.55 o 
  -7   8   0        0.21        0.00      0.53 o 
  -6   8   0        1.22        1.05      0.56 o 
  -5   8   0        1.28        0.81      0.64 o 
  -4   8   0       14.48       15.60      1.08 o 
  -3   8   0        2.79        2.79      0.53 o 
  -2   8   0       36.66       39.33      2.03 o 
  -1   8   0       26.08       21.16      1.39 o 
   0   8   0       15.24       16.03      1.39 o 
   1   8   0       87.05       92.35      3.31 o 
   2   8   0        0.36        0.54      0.59 o 
   3   8   0       10.99       10.86      1.03 o 
   4   8   0        7.51        6.98      0.92 o 
  -6   9   0        0.02        0.00      0.49 o 
  -5   9   0        1.45        0.67      0.49 o 
  -4   9   0        3.02        5.24      0.96 o 
  -3   9   0        2.82        2.56      0.75 o 
  -2   9   0        7.41        6.95      1.07 o 
  -1   9   0      140.62      144.64      4.70 o 
   0   9   0        9.49        7.69      1.18 o 
   1   9   0       36.81       39.32      2.24 o 
   2   9   0        8.16        8.23      1.18 o 
  -3  10   0        4.81        5.77      1.07 o 
  -2  10   0        0.74        0.00      0.64 o 
  -1  10   0        3.88        4.27      0.96 o 
   0  10   0        2.56        2.67      0.96 o 
   0 -10   1      120.20      115.12      4.28 o 
   1 -10   1       97.31      108.91      4.06 o 
   2 -10   1        3.38        3.63      0.96 o 
   3 -10   1        8.91       11.11      1.39 o 
   4 -10   1        0.43        1.07      0.75 o 
  -3  -9   1        0.01        0.23      0.55 o 
  -2  -9   1       25.04       27.68      1.82 o 
  -1  -9   1       39.52       42.10      2.24 o 
   0  -9   1       12.69       12.07      1.28 o 
   1  -9   1       17.62       19.34      1.50 o 
   2  -9   1        9.16        8.33      1.07 o 
   3  -9   1        5.98        5.34      0.96 o 
   4  -9   1        2.95        2.03      0.64 o 
   5  -9   1       14.51       15.35      1.13 o 
   6  -9   1        0.00        0.05      0.59 o 
  -4  -8   1        0.01        0.00      0.64 o 
  -3  -8   1       18.97       16.24      1.20 o 
  -2  -8   1        1.74        2.09      0.61 o 
  -1  -8   1       15.22       13.89      1.39 o 
   0  -8   1        0.98        0.96      0.53 o 
   1  -8   1        0.09        0.00      0.43 o 
   2  -8   1        0.47        0.53      0.53 o 
   3  -8   1       44.49       40.45      1.76 o 
   4  -8   1       56.83       52.57      2.99 o 
   5  -8   1        1.30        1.58      0.49 o 
   6  -8   1        0.44        0.00      0.43 o 
   7  -8   1       43.12       39.24      1.67 o 
  -6  -7   1        3.46        4.34      0.81 o 
  -5  -7   1       10.00        7.36      0.89 o 
  -4  -7   1        4.74        3.97      0.69 o 
  -3  -7   1        1.86        1.38      0.59 o 
  -2  -7   1       49.20       49.21      2.14 o 
  -1  -7   1       57.17       59.75      1.79 o 
   0  -7   1        0.04        0.14      0.85 o 
   1  -7   1       12.48       12.72      1.18 o 
   2  -7   1       26.52       30.64      1.17 o 
   3  -7   1        2.07        1.84      0.43 o 
   4  -7   1      180.52      178.98      3.90 o 
   5  -7   1        0.97        0.00      0.41 o 
   6  -7   1       14.52       16.88      1.92 o 
   7  -7   1        3.79        4.11      0.75 o 
   8  -7   1        2.42        1.92      0.96 o 
  -7  -6   1        7.97        7.48      1.71 o 
  -6  -6   1       12.86       16.28      1.50 o 
  -5  -6   1        9.12        9.99      0.96 o 
  -4  -6   1        1.51        0.88      0.47 o 
  -3  -6   1       26.60       24.55      1.20 o 
  -2  -6   1       63.16       59.08      1.72 o 
  -1  -6   1       60.21       60.32      2.03 o 
   0  -6   1       33.48       33.25      1.20 o 
   1  -6   1        5.59        4.49      0.39 o 
   2  -6   1       24.67       31.43      1.09 o 
   3  -6   1       20.38       18.52      1.87 o 
   4  -6   1       25.13       25.14      1.08 o 
   5  -6   1      164.67      162.81      3.60 o 
   6  -6   1        4.57        4.27      0.59 o 
   7  -6   1       10.16        8.38      1.39 o 
   8  -6   1       11.17       10.47      1.60 o 
   9  -6   1       23.13       21.91      2.35 o 
  -7  -5   1        3.98        2.99      1.28 o 
  -6  -5   1       10.03        9.49      0.92 o 
  -5  -5   1       24.61       22.80      2.99 o 
  -4  -5   1        2.41        2.09      0.47 o 
  -3  -5   1       25.35       22.05      1.05 o 
  -2  -5   1       53.04       64.73      1.75 o 
  -1  -5   1      228.44      226.72      4.60 o 
   0  -5   1        0.50        0.25      0.17 o 
   1  -5   1       13.82       18.66      0.62 o 
   2  -5   1      200.44      198.98      3.08 o 
   3  -5   1      207.62      200.93      3.96 o 
   4  -5   1      175.03      191.08      3.91 o 
   5  -5   1       82.59       75.38      2.00 o 
   6  -5   1      298.13      298.52      5.84 o 
   7  -5   1       30.50       26.67      1.20 o 
   8  -5   1       51.38       50.76      2.89 o 
   9  -5   1       36.11       39.54      2.67 o 
  -8  -4   1        0.53        1.28      1.18 o 
  -7  -4   1       14.20       14.46      1.13 o 
  -6  -4   1        0.35        1.02      0.47 o 
  -5  -4   1       11.73       10.70      0.87 o 
  -4  -4   1        0.03        0.00      0.30 o 
  -3  -4   1       97.48       84.12      2.46 o 
  -2  -4   1        1.10        1.64      0.37 o 
  -1  -4   1      858.58      841.71     11.67 o 
   0  -4   1        2.80        3.68      0.30 o 
   1  -4   1       93.55       88.52      1.54 o 
   2  -4   1      552.13      530.66      7.44 o 
   3  -4   1      233.65      240.31      4.52 o 
   4  -4   1      575.99      574.82     10.05 o 
   5  -4   1       13.04       12.72      0.79 o 
   6  -4   1        0.93        1.52      0.80 o 
   7  -4   1       22.55       23.03      1.03 o 
   8  -4   1       11.87       11.33      1.50 o 
   9  -4   1       19.51       16.88      1.92 o 
  -9  -3   1        0.49        0.00      1.18 o 
  -8  -3   1       12.97       15.07      1.92 o 
  -7  -3   1        4.18        5.98      1.39 o 
  -6  -3   1       56.33       52.70      1.72 o 
  -5  -3   1        6.68        7.94      0.71 o 
  -4  -3   1      176.97      184.37      3.70 o 
  -3  -3   1      307.31      353.05      6.24 o 
  -2  -3   1      592.34      554.03      9.28 o 
  -1  -3   1        6.30        6.64      0.53 o 
   0  -3   1       60.76       48.81      0.90 o 
   1  -3   1      340.06      374.55      5.29 o 
   2  -3   1      320.84      318.73      4.54 o 
   3  -3   1       23.29       24.63      0.56 o 
   4  -3   1     1988.69     2089.06     28.39 o 
   5  -3   1      111.41      110.61      1.95 o 
   6  -3   1        3.35        4.41      0.51 o 
   7  -3   1        2.96        1.75      0.41 o 
   8  -3   1       17.75       19.55      1.71 o 
   9  -3   1        5.77        7.37      1.28 o 
  -9  -2   1        0.05        0.00      1.07 o 
  -8  -2   1        6.96       11.01      1.71 o 
  -7  -2   1       12.08       12.39      1.60 o 
  -6  -2   1       22.04       25.33      1.71 o 
  -5  -2   1        8.84        9.47      0.51 o 
  -4  -2   1       43.42       51.59      1.13 o 
  -3  -2   1       32.68       29.91      0.83 o 
  -2  -2   1      362.95      365.73      5.19 o 
  -1  -2   1     1267.75     1220.54     19.61 o 
   0  -2   1      648.94      571.92      7.84 o 
   1  -2   1     1248.19     1207.72     16.41 o 
   2  -2   1     2009.11     2069.85     27.96 o 
   3  -2   1      190.22      202.37      3.02 o 
   4  -2   1      117.71      142.11      3.00 o 
   5  -2   1        4.50        4.91      0.37 o 
   6  -2   1       74.07       77.63      1.98 o 
   7  -2   1        5.15        4.13      1.34 o 
   8  -2   1       52.50       43.82      2.46 o 
   9  -2   1        2.56        3.21      0.96 o 
  -9  -1   1        0.61        0.11      1.07 o 
  -8  -1   1      100.97      105.82      4.28 o 
  -7  -1   1       44.21       39.45      1.54 o 
  -6  -1   1      110.95       93.00      2.45 o 
  -5  -1   1       67.62       62.63      1.36 o 
  -4  -1   1        3.02        3.13      0.39 o 
  -3  -1   1      689.92      665.67      9.28 o 
  -2  -1   1     1033.89      953.00     13.03 o 
  -1  -1   1     9276.49     9737.12    144.92 o 
   0  -1   1      614.84      578.65     12.41 o 
   1  -1   1      116.88      105.95      1.55 o 
   2  -1   1     2353.89     2259.65     30.79 o 
   3  -1   1      211.95      227.41      3.32 o 
   4  -1   1      488.98      498.34      8.55 o 
   5  -1   1        7.19        6.38      0.51 o 
   6  -1   1       84.22       72.78      1.92 o 
   9  -1   1       15.61       13.36      1.50 o 
  -9   0   1        0.43        0.85      0.96 o 
  -8   0   1      112.95      114.52      2.80 o 
  -7   0   1      169.78      181.89      5.77 o 
  -6   0   1       22.46       21.24      1.23 o 
  -5   0   1        1.79        2.38      0.40 o 
  -4   0   1      301.90      280.44      4.21 o 
  -3   0   1       66.40       66.75      1.24 o 
  -2   0   1      107.68      102.92      1.63 o 
  -1   0   1     1601.60     1505.10     26.60 o 
   0   0   1      198.31      169.80      2.34 o 
   1   0   1        5.93        5.07      0.19 o 
   2   0   1      237.03      193.86     25.19 o 
   3   0   1      117.50      102.58      1.98 o 
   4   0   1       37.51       37.59      1.03 o 
   5   0   1       10.26        7.99      1.07 o 
   6   0   1       63.83       64.38      1.69 o 
   7   0   1       13.90       11.75      3.31 o 
   8   0   1        3.21        5.45      1.28 o 
   9   0   1       15.47       19.55      2.14 o 
  -9   1   1        0.26        0.00      0.53 o 
  -8   1   1       13.80       11.84      1.23 o 
  -7   1   1        6.44        8.64      0.87 o 
  -6   1   1      110.51      108.60      2.07 o 
  -5   1   1       19.81       23.30      0.77 o 
  -4   1   1      105.26      121.45      2.04 o 
  -3   1   1      599.51      559.91      7.83 o 
  -2   1   1       20.51       23.29      0.93 o 
  -1   1   1      574.37      543.67      7.47 o 
   0   1   1      669.16      597.69      8.13 o 
   1   1   1     3131.72     2755.00    138.74 o 
   2   1   1      652.49      628.09      8.66 o 
   3   1   1      169.00      164.62      2.56 o 
   4   1   1      371.53      368.04      5.37 o 
   5   1   1        7.88        9.20      0.60 o 
   6   1   1       65.69       64.63      1.43 o 
   7   1   1      205.21      220.09      6.95 o 
   8   1   1        0.64        1.07      0.96 o 
   9   1   1       10.77       12.93      1.82 o 
 -10   2   1        1.63        1.39      0.85 o 
  -9   2   1        0.00        0.43      0.64 o 
  -8   2   1       51.97       53.01      2.78 o 
  -7   2   1      116.45      122.27      4.38 o 
  -6   2   1       57.02       60.31      1.37 o 
  -5   2   1       71.64       56.12      1.21 o 
  -4   2   1      160.24      204.16      3.15 o 
  -3   2   1     1752.27     1694.46     43.75 o 
  -2   2   1      225.17      206.65      3.02 o 
  -1   2   1    11356.36    12098.80    165.72 o 
   0   2   1     3404.25     3357.26     45.84 o 
   1   2   1      475.94      418.09      5.85 o 
   2   2   1      203.73      196.07      3.78 o 
   3   2   1       72.86       84.10      1.50 o 
   4   2   1       32.29       32.08      1.51 o 
   5   2   1      146.76      134.78      2.35 o 
   6   2   1      215.61      224.80      4.42 o 
   7   2   1       10.74        8.98      1.50 o 
   8   2   1        0.13        0.00      0.85 o 
   9   2   1        0.04        1.92      1.28 o 
  -9   3   1       21.14       20.62      1.92 o 
  -8   3   1       26.31       25.22      1.92 o 
  -7   3   1       26.89       29.92      2.03 o 
  -6   3   1       62.20       57.44      1.75 o 
  -5   3   1       70.62       76.32      2.00 o 
  -4   3   1      342.25      364.68      5.34 o 
  -3   3   1        4.58        5.40      0.49 o 
  -2   3   1     1375.71     1382.75     18.81 o 
  -1   3   1       74.69       57.20      1.06 o 
   0   3   1      609.10      596.81      8.32 o 
   1   3   1       72.12       88.59      1.91 o 
   2   3   1       75.03       64.86      1.19 o 
   3   3   1      111.54      114.73      2.46 o 
   4   3   1        1.87        1.84      0.43 o 
   5   3   1       51.39       49.66      2.78 o 
   6   3   1       69.37       69.58      3.31 o 
   7   3   1       33.23       33.45      2.35 o 
   8   3   1        0.20        0.00      0.96 o 
  -9   4   1        0.06        0.00      0.75 o 
  -8   4   1       48.82       45.91      2.62 o 
  -7   4   1        0.13        0.23      0.41 o 
  -6   4   1        5.63        5.78      0.67 o 
  -5   4   1      129.11      138.74      3.13 o 
  -4   4   1       76.83       86.22      2.16 o 
  -3   4   1        0.32        0.50      0.26 o 
  -2   4   1        0.34        0.64      0.20 o 
  -1   4   1      387.58      408.29      5.86 o 
   0   4   1       61.56       65.43      1.25 o 
   1   4   1       15.01       13.66      0.68 o 
   2   4   1        3.69        6.32      0.38 o 
   3   4   1        4.11        5.43      0.53 o 
   4   4   1      341.48      314.46      9.10 o 
   5   4   1       28.70       27.94      1.23 o 
   6   4   1       38.48       36.76      2.46 o 
   7   4   1        3.74        5.77      1.50 o 
   8   4   1        0.38        1.07      1.18 o 
  -9   5   1        3.38        2.35      1.07 o 
  -8   5   1        5.58        4.59      0.69 o 
  -7   5   1        0.45        0.00      0.59 o 
  -6   5   1       76.02       76.88      2.23 o 
  -5   5   1      284.36      281.41      5.60 o 
  -4   5   1       93.44       88.45      2.23 o 
  -3   5   1      130.91      134.05      2.95 o 
  -2   5   1       12.22       13.04      0.55 o 
  -1   5   1        6.61        9.14      0.49 o 
   0   5   1       89.78       93.50      1.73 o 
   1   5   1      177.94      175.94      3.50 o 
   2   5   1      274.69      264.67      5.00 o 
   3   5   1       12.26       13.48      1.44 o 
   4   5   1        8.49       11.32      0.89 o 
   6   5   1        6.61        9.19      1.60 o 
   7   5   1        2.70        2.56      1.28 o 
  -9   6   1       20.23       20.17      1.41 o 
  -8   6   1        0.03        0.00      0.43 o 
  -7   6   1        6.75        5.36      0.75 o 
  -6   6   1       13.13       13.29      1.00 o 
  -5   6   1      109.16      110.15      2.80 o 
  -4   6   1       74.03       81.52      2.21 o 
  -3   6   1       23.91       21.28      0.97 o 
  -2   6   1        4.75        4.28      1.02 o 
  -1   6   1        0.07        0.44      0.27 o 
   0   6   1        0.00        0.13      0.36 o 
   1   6   1        3.62        4.88      1.18 o 
   2   6   1       45.84       44.16      1.49 o 
   3   6   1      179.88      180.93      3.90 o 
   4   6   1       77.08       78.45      2.26 o 
   5   6   1        0.40        0.00      0.45 o 
   6   6   1        3.33        3.95      1.39 o 
  -8   7   1        0.03        0.00      0.59 o 
  -7   7   1        1.36        1.13      0.51 o 
  -6   7   1       25.62       27.39      1.92 o 
  -5   7   1       22.28       24.70      1.82 o 
  -4   7   1        1.71        1.95      0.51 o 
  -3   7   1      245.53      243.90      4.95 o 
  -2   7   1       91.54       87.34      2.26 o 
  -1   7   1        5.95        4.70      0.85 o 
   0   7   1      155.93      156.96      4.60 o 
   1   7   1      115.32      115.73      3.79 o 
   2   7   1      104.57      108.18      2.74 o 
   3   7   1        4.27        5.60      0.74 o 
   4   7   1        0.00        0.53      0.64 o 
   5   7   1        5.47        5.66      1.50 o 
  -7   8   1        2.43        2.86      0.67 o 
  -6   8   1       10.74       10.81      1.12 o 
  -5   8   1        8.35        6.06      1.07 o 
  -4   8   1       42.84       40.44      1.58 o 
  -3   8   1        9.62        9.08      1.07 o 
  -2   8   1        0.00        0.00      0.43 o 
  -1   8   1       14.14       12.93      1.28 o 
   0   8   1       41.98       47.23      2.24 o 
   1   8   1       90.13       86.58      3.21 o 
   2   8   1        0.02        0.09      0.47 o 
   3   8   1        7.29        7.56      0.87 o 
   4   8   1        2.74        4.88      0.81 o 
  -5   9   1        4.53        5.49      1.76 o 
  -4   9   1       12.80        8.55      1.18 o 
  -3   9   1       49.35       51.83      2.56 o 
  -2   9   1       18.50       18.17      1.60 o 
  -1   9   1       71.92       67.12      2.89 o 
   0   9   1        0.27        0.53      0.64 o 
   1   9   1        4.33        3.10      0.85 o 
   2   9   1        1.26        0.85      0.64 o 
  -1 -10   2       17.41       18.38      1.82 o 
   0 -10   2        0.35        1.60      0.75 o 
   1 -10   2        5.81        6.95      1.18 o 
   2 -10   2        0.08        0.00      0.53 o 
   3 -10   2        1.75        2.14      0.75 o 
   4 -10   2        3.64        5.02      0.96 o 
  -3  -9   2       12.54       12.73      1.13 o 
  -2  -9   2        1.27        1.71      0.75 o 
  -1  -9   2        9.44        9.83      1.28 o 
   0  -9   2        3.81        4.70      0.96 o 
   1  -9   2       13.55        9.83      1.28 o 
   2  -9   2       24.02       21.37      1.50 o 
   3  -9   2        4.20        5.24      0.96 o 
   4  -9   2        3.21        2.88      0.75 o 
   5  -9   2        7.05        7.77      1.66 o 
   6  -9   2       26.74       26.26      1.36 o 
  -5  -8   2       20.44       23.40      1.48 o 
  -4  -8   2       34.04       35.43      1.59 o 
  -3  -8   2        4.52        5.24      0.79 o 
  -2  -8   2        0.16        0.44      1.23 o 
  -1  -8   2        0.03        0.30      0.45 o 
   0  -8   2       50.02       53.01      2.35 o 
   1  -8   2       11.51        7.48      0.96 o 
   2  -8   2       92.92       92.78      3.21 o 
   3  -8   2       17.03       19.23      1.50 o 
   4  -8   2        1.31        1.41      0.49 o 
   5  -8   2       27.33       28.91      1.31 o 
   6  -8   2       73.47       75.11      2.26 o 
   7  -8   2        3.31        4.90      0.79 o 
  -6  -7   2       14.15       14.77      1.28 o 
  -5  -7   2        8.41       10.16      2.08 o 
  -4  -7   2        2.83        2.67      0.63 o 
  -3  -7   2       68.33       70.22      3.21 o 
  -2  -7   2       69.08       65.18      1.95 o 
  -1  -7   2        0.11        0.71      0.38 o 
   0  -7   2       10.28        9.77      0.82 o 
   1  -7   2        3.42        2.88      0.64 o 
   2  -7   2       55.34       53.58      1.58 o 
   3  -7   2       18.00       19.91      1.07 o 
   4  -7   2        0.90        1.19      0.41 o 
   5  -7   2       11.74       12.54      0.92 o 
   6  -7   2       13.55       11.88      1.07 o 
   7  -7   2      103.24      103.60      2.77 o 
   8  -7   2       13.32       13.14      1.82 o 
  -7  -6   2        2.00        2.10      1.02 o 
  -6  -6   2        1.66        1.75      0.63 o 
  -5  -6   2        0.48        0.43      0.48 o 
  -4  -6   2       31.99       28.58      1.28 o 
  -3  -6   2       68.75       59.66      1.85 o 
  -2  -6   2      220.91      218.27      4.36 o 
  -1  -6   2        5.03        6.14      0.61 o 
   0  -6   2       35.53       40.50      1.28 o 
   1  -6   2        1.88        1.70      0.27 o 
   2  -6   2      131.34      146.40      3.08 o 
   3  -6   2       11.72        9.21      1.07 o 
   4  -6   2        0.64        0.72      0.33 o 
   5  -6   2     1035.12     1031.18     17.74 o 
   6  -6   2        3.23        3.95      0.59 o 
   7  -6   2        1.35        0.74      0.43 o 
   8  -6   2        3.68        3.74      1.07 o 
   9  -6   2        0.25        0.53      0.85 o 
  -7  -5   2        0.51        0.64      0.56 o 
  -6  -5   2        0.50        0.53      0.49 o 
  -5  -5   2       42.71       40.94      1.54 o 
  -4  -5   2       26.57       21.14      1.05 o 
  -3  -5   2       26.78       23.65      1.39 o 
  -2  -5   2      149.23      135.86      2.92 o 
  -1  -5   2        0.22        0.43      0.18 o 
   0  -5   2       38.86       41.73      1.87 o 
   1  -5   2       90.88       71.49      2.20 o 
   2  -5   2      364.06      400.56      5.77 o 
   3  -5   2      480.82      501.14      8.83 o 
   4  -5   2      119.70      122.90      2.67 o 
   5  -5   2        7.53        9.73      1.82 o 
   6  -5   2      137.27      132.72      3.03 o 
   7  -5   2       13.06       13.04      1.60 o 
   8  -5   2        8.25        8.12      1.39 o 
   9  -5   2        3.50        2.67      0.96 o 
  -8  -4   2       27.38       30.24      2.46 o 
  -7  -4   2       43.33       44.13      1.72 o 
  -6  -4   2       15.83       14.51      1.76 o 
  -5  -4   2        1.63        1.31      0.47 o 
  -4  -4   2       11.91       16.13      1.50 o 
  -3  -4   2        1.46        4.76      0.53 o 
  -2  -4   2        5.47        4.19      0.45 o 
  -1  -4   2       21.02       22.97      0.59 o 
   0  -4   2      155.42      148.42      2.35 o 
   1  -4   2      354.40      387.01      5.51 o 
   2  -4   2        1.61        1.78      0.24 o 
   3  -4   2      801.23      781.91     10.82 o 
   4  -4   2       16.06       16.62      0.54 o 
   5  -4   2        6.28        6.36      0.59 o 
   6  -4   2       32.13       31.77      1.20 o 
   7  -4   2        5.77        4.49      0.96 o 
   8  -4   2       14.09       16.67      1.82 o 
   9  -4   2        1.87        2.24      0.85 o 
  -9  -3   2       11.66       15.28      2.03 o 
  -8  -3   2        1.71        1.53      0.56 o 
  -7  -3   2       23.57       23.86      1.44 o 
  -6  -3   2        8.48        8.15      0.81 o 
  -5  -3   2        3.97        6.87      0.71 o 
  -4  -3   2        5.41        7.62      0.40 o 
  -3  -3   2      529.39      606.28      8.57 o 
  -2  -3   2     1581.88     1635.95     22.28 o 
  -1  -3   2      168.92      171.90      2.60 o 
   0  -3   2      424.30      393.17      5.54 o 
   1  -3   2     4107.93     4177.76     57.25 o 
   2  -3   2        8.61        8.88      0.34 o 
   3  -3   2     1154.37     1149.59     15.71 o 
   4  -3   2       15.19       23.04      0.80 o 
   5  -3   2       59.57       56.65      1.20 o 
   6  -3   2        2.88        3.85      0.45 o 
   7  -3   2       19.54       16.14      1.50 o 
   8  -3   2       49.78       47.77      2.67 o 
   9  -3   2       14.13       17.52      1.92 o 
  -9  -2   2       16.46       12.50      1.92 o 
  -8  -2   2        9.33        7.99      0.87 o 
  -7  -2   2        0.59        0.63      0.47 o 
  -6  -2   2        2.04        3.87      0.75 o 
  -5  -2   2        0.22        0.25      0.34 o 
  -4  -2   2      422.25      431.52      6.31 o 
  -3  -2   2     1215.37     1278.06     17.54 o 
  -2  -2   2     1925.17     1758.19     23.97 o 
  -1  -2   2      195.95      188.28      2.77 o 
   0  -2   2       20.21       21.37      1.06 o 
   1  -2   2     5980.75     6011.90     96.04 o 
   2  -2   2     1015.39      993.09     13.52 o 
   3  -2   2      161.05      142.11      2.21 o 
   4  -2   2       18.47       22.53      0.64 o 
   5  -2   2      172.36      178.49      2.87 o 
   6  -2   2       43.83       46.38      1.55 o 
   7  -2   2        2.90        2.33      0.56 o 
   8  -2   2       22.80       22.65      1.71 o 
   9  -2   2       10.00        9.72      1.39 o 
  -9  -1   2        0.75        0.32      1.07 o 
  -8  -1   2        0.15        0.00      0.59 o 
  -7  -1   2        5.80        5.92      0.57 o 
  -6  -1   2      193.49      195.55      4.63 o 
  -5  -1   2       46.93       48.52      1.18 o 
  -4  -1   2      228.76      232.93      3.60 o 
  -3  -1   2      693.48      630.00      8.85 o 
  -2  -1   2     1357.90     1237.87     16.88 o 
  -1  -1   2     1180.80     1136.51     18.18 o 
   0  -1   2       27.55       19.15      0.41 o 
   1  -1   2     1705.40     1719.37     23.59 o 
   2  -1   2       31.15       37.99      4.06 o 
   3  -1   2      396.53      395.44     19.36 o 
   4  -1   2      369.65      384.03      5.56 o 
   5  -1   2      148.69      146.59      2.42 o 
   6  -1   2        4.77        4.36      0.60 o 
   7  -1   2        3.07        2.97      0.59 o 
   8  -1   2       33.52       33.60      1.55 o 
  -8   0   2       82.01       81.24      2.83 o 
  -7   0   2        2.17        0.84      0.39 o 
  -6   0   2       43.35       35.53      1.04 o 
  -5   0   2       45.94       54.34      1.78 o 
  -4   0   2      123.86      115.40      2.00 o 
  -3   0   2       11.85       10.02      0.44 o 
  -2   0   2     1250.43     1185.79     16.17 o 
  -1   0   2     1393.87     1276.59     17.41 o 
   0   0   2      152.83      162.16      2.33 o 
   1   0   2     1305.05     1266.31     17.20 o 
   2   0   2      521.69      528.90      7.28 o 
   3   0   2       24.07       30.43      0.69 o 
   4   0   2       85.07       87.43      1.80 o 
   5   0   2        5.26        4.97      0.47 o 
   6   0   2        0.55        0.96      0.75 o 
   7   0   2        0.63        0.64      0.85 o 
   8   0   2       81.15       90.42      3.85 o 
   9   0   2        0.06        1.50      1.07 o 
  -9   1   2        0.01        0.00      0.64 o 
  -8   1   2        1.31        0.69      0.45 o 
  -7   1   2      285.81      275.02      4.47 o 
  -6   1   2      218.04      205.80      3.41 o 
  -5   1   2      576.82      587.16      8.45 o 
  -4   1   2       28.28       24.58      1.18 o 
  -3   1   2      362.12      364.72      5.26 o 
  -2   1   2      196.26      191.28      2.88 o 
  -1   1   2     2578.21     2665.72     36.67 o 
   0   1   2     5905.62     5826.52    102.52 o 
   1   1   2     1526.61     1480.54     29.06 o 
   2   1   2        8.50        4.87      0.24 o 
   3   1   2       65.09       72.72      1.29 o 
   4   1   2        0.88        0.51      0.26 o 
   5   1   2       16.22       12.57      0.54 o 
   6   1   2        0.35        0.12      0.43 o 
   7   1   2        4.39        6.09      1.28 o 
   8   1   2        1.69        1.82      1.07 o 
   9   1   2        8.13        6.62      1.60 o 
 -10   2   2        0.47        1.60      0.85 o 
  -9   2   2        0.97        0.37      0.43 o 
  -8   2   2       17.47       21.04      1.76 o 
  -7   2   2        8.71        7.41      1.66 o 
  -6   2   2       38.15       40.30      1.11 o 
  -5   2   2       26.76       29.97      0.86 o 
  -4   2   2       17.86       13.36      0.56 o 
  -3   2   2      407.86      490.24      8.94 o 
  -2   2   2      876.66      846.15     11.68 o 
  -1   2   2     6251.78     6528.17     88.75 o 
   0   2   2      297.33      313.13      4.48 o 
   1   2   2      985.49     1005.90     17.84 o 
   2   2   2      155.40      141.80      2.23 o 
   3   2   2      114.87      113.18      1.88 o 
   4   2   2        0.03        0.53      0.21 o 
   5   2   2       74.24       65.67      1.98 o 
   6   2   2      481.64      447.71     12.42 o 
   7   2   2        0.53        1.18      0.96 o 
   8   2   2       18.09       17.84      2.14 o 
  -9   3   2        1.19        0.75      0.75 o 
  -8   3   2        0.24        0.32      0.75 o 
  -7   3   2        6.01        6.41      1.18 o 
  -6   3   2       21.11       19.98      1.71 o 
  -5   3   2       50.93       60.58      1.75 o 
  -4   3   2       42.27       39.02      0.92 o 
  -3   3   2      791.82      857.93     11.94 o 
  -2   3   2       95.47       85.74      1.51 o 
  -1   3   2      256.92      240.44      3.60 o 
   0   3   2      306.64      308.32      4.50 o 
   1   3   2      868.34      844.67     11.68 o 
   2   3   2      345.33      376.85      7.12 o 
   3   3   2        5.84        4.60      0.37 o 
   4   3   2      414.00      429.35      7.56 o 
   5   3   2       13.13       15.19      1.12 o 
   6   3   2      225.87      233.79      7.49 o 
   7   3   2       79.13       77.38      3.74 o 
   8   3   2        0.00        0.00      1.07 o 
  -9   4   2        0.35        1.28      0.85 o 
  -8   4   2        4.15        3.96      0.67 o 
  -7   4   2       25.35       25.06      1.23 o 
  -6   4   2       92.83       95.20      2.54 o 
  -5   4   2       88.25       91.67      2.39 o 
  -4   4   2      129.39      134.05      3.03 o 
  -3   4   2        3.18        2.81      0.26 o 
  -2   4   2      757.94      791.58     11.08 o 
  -1   4   2       92.09       93.83      1.68 o 
   0   4   2      301.61      314.38      4.67 o 
   1   4   2        0.53        1.41      0.28 o 
   2   4   2       37.59       46.16      1.16 o 
   4   4   2      309.33      303.29      7.81 o 
   5   4   2      536.53      527.03     14.46 o 
   6   4   2       35.04       33.02      2.46 o 
   7   4   2        8.07        7.16      1.60 o 
  -9   5   2        2.08        1.74      0.75 o 
  -8   5   2        0.14        0.35      0.49 o 
  -7   5   2       50.33       43.18      2.67 o 
  -6   5   2       24.51       27.06      1.26 o 
  -5   5   2       15.70       12.42      1.12 o 
  -4   5   2        3.83        3.80      1.12 o 
  -3   5   2        0.16        0.81      0.36 o 
  -2   5   2        0.00        0.26      0.26 o 
  -1   5   2      133.94      148.52      2.52 o 
   0   5   2        4.75        4.29      0.41 o 
   1   5   2        0.01        0.39      0.75 o 
   2   5   2       39.88       39.14      1.34 o 
   3   5   2        1.96        2.50      0.47 o 
   4   5   2        1.15        0.25      0.69 o 
   5   5   2       18.72       16.46      1.92 o 
   6   5   2        1.80        2.78      1.28 o 
   7   5   2        0.06        0.11      1.07 o 
  -8   6   2        1.72        1.62      0.56 o 
  -7   6   2        2.43        2.94      0.67 o 
  -6   6   2       11.17       12.20      1.03 o 
  -5   6   2       22.12       20.07      2.03 o 
  -4   6   2        9.36        7.84      0.74 o 
  -3   6   2        1.68        1.47      0.43 o 
  -2   6   2       39.19       38.80      1.35 o 
  -1   6   2       19.57       17.66      0.96 o 
   0   6   2        0.67        0.56      0.36 o 
   1   6   2        1.89        2.42      0.53 o 
   2   6   2       31.54       28.15      1.15 o 
   3   6   2       16.11       16.96      1.05 o 
   4   6   2        1.99        2.66      0.61 o 
   5   6   2        0.63        0.00      1.07 o 
   6   6   2        0.11        0.43      1.07 o 
  -8   7   2        3.58        4.43      0.96 o 
  -7   7   2        0.63        0.00      0.49 o 
  -6   7   2       18.89       17.95      1.13 o 
  -5   7   2        1.62        0.82      0.43 o 
  -4   7   2       54.76       55.94      1.87 o 
  -3   7   2       96.67       91.18      3.69 o 
  -2   7   2       41.86       42.92      2.56 o 
  -1   7   2        3.06        3.10      0.75 o 
   0   7   2        0.59        0.53      0.53 o 
   1   7   2        4.09        4.90      0.67 o 
   2   7   2       52.35       50.55      2.19 o 
   3   7   2       10.41       10.63      1.50 o 
   4   7   2        4.03        3.09      0.71 o 
   5   7   2        5.40        2.24      1.28 o 
  -7   8   2        6.54        9.29      1.03 o 
  -6   8   2        1.01        0.68      0.53 o 
  -5   8   2       22.21       19.08      1.60 o 
  -4   8   2       13.20       11.74      2.08 o 
  -3   8   2       23.85       21.16      1.50 o 
  -2   8   2       18.96       15.81      1.50 o 
  -1   8   2        4.74        3.53      0.85 o 
   0   8   2       29.27       28.00      1.71 o 
   1   8   2        0.48        0.00      0.43 o 
   2   8   2        0.29        0.45      0.53 o 
   3   8   2        1.36        0.31      0.55 o 
  -5   9   2        4.51        5.56      1.07 o 
  -4   9   2       26.26       27.68      1.82 o 
  -3   9   2       27.17       26.93      1.82 o 
  -2   9   2        0.48        0.75      0.64 o 
  -1   9   2        0.31        0.00      0.53 o 
   0   9   2        6.86        8.33      1.18 o 
   1   9   2        1.60        0.43      0.64 o 
  -1 -10   3        1.82        2.24      0.85 o 
   0 -10   3        3.86        4.17      0.96 o 
   1 -10   3        8.75        6.20      1.18 o 
   2 -10   3        1.11        0.96      0.64 o 
   3 -10   3        1.81        1.39      0.75 o 
   4 -10   3       30.78       33.98      2.03 o 
   5 -10   3        1.13        1.82      0.75 o 
  -3  -9   3        7.39        8.02      1.12 o 
  -2  -9   3        2.34        3.85      0.96 o 
  -1  -9   3       12.35       15.92      1.50 o 
   0  -9   3       56.60       56.75      2.56 o 
   1  -9   3        9.27        7.37      1.07 o 
   2  -9   3       16.48       13.46      1.39 o 
   3  -9   3        3.68        3.21      0.75 o 
   4  -9   3        0.20        0.57      0.41 o 
   5  -9   3       11.10        9.75      0.92 o 
   6  -9   3       18.66       22.55      1.76 o 
  -5  -8   3        3.01        2.46      0.71 o 
  -4  -8   3        0.23        0.00      0.49 o 
  -3  -8   3       23.70       25.33      1.50 o 
  -2  -8   3        0.59        1.04      0.55 o 
  -1  -8   3       55.98       58.32      1.84 o 
   0  -8   3       33.14       31.74      1.82 o 
   1  -8   3       14.88       12.72      1.28 o 
   2  -8   3       10.78       11.11      1.18 o 
   3  -8   3       18.10       16.09      0.94 o 
   4  -8   3       32.64       32.93      1.31 o 
   5  -8   3        0.45        0.74      0.41 o 
   6  -8   3      166.97      164.65      4.60 o 
   7  -8   3       56.48       54.61      3.10 o 
  -6  -7   3        0.54        1.07      0.63 o 
  -5  -7   3        0.80        0.12      0.56 o 
  -4  -7   3        0.00        0.00      0.38 o 
  -3  -7   3      156.49      150.71      3.49 o 
  -2  -7   3       12.02       11.08      1.55 o 
  -1  -7   3        1.00        1.07      0.45 o 
   0  -7   3       39.07       40.99      1.43 o 
   1  -7   3        0.44        0.21      0.43 o 
   2  -7   3      193.20      195.12      3.94 o 
   3  -7   3      110.97      116.15      2.69 o 
   4  -7   3      180.14      179.09      5.08 o 
   5  -7   3       53.13       61.29      1.87 o 
   6  -7   3        4.91        3.87      0.69 o 
   7  -7   3      129.18      129.13      5.24 o 
   8  -7   3        2.11        1.28      0.85 o 
  -7  -6   3        0.70        1.28      0.63 o 
  -6  -6   3       21.45       21.29      1.34 o 
  -5  -6   3      103.26       90.36      2.54 o 
  -4  -6   3        2.00        3.03      0.63 o 
  -3  -6   3       93.59       93.36      2.46 o 
  -2  -6   3        3.21        3.44      0.61 o 
  -1  -6   3       46.25       44.03      1.41 o 
   0  -6   3       36.89       36.59      0.94 o 
   1  -6   3      533.71      539.16      9.18 o 
   2  -6   3       88.18       91.51      2.13 o 
   3  -6   3       15.85       17.73      0.85 o 
   4  -6   3        1.15        1.90      0.41 o 
   5  -6   3      883.84      896.76     15.51 o 
   6  -6   3      130.38      133.25      3.06 o 
   7  -6   3        0.99        1.92      0.85 o 
   8  -6   3       12.28       11.33      1.60 o 
   9  -6   3        1.11        0.32      0.75 o 
  -8  -5   3        0.52        0.00      0.49 o 
  -7  -5   3        1.16        0.80      0.64 o 
  -6  -5   3       32.09       27.65      1.36 o 
  -5  -5   3        1.18        1.09      0.53 o 
  -4  -5   3       43.63       45.85      1.59 o 
  -3  -5   3       22.72       20.77      1.05 o 
  -2  -5   3       44.09       45.42      1.55 o 
  -1  -5   3       16.29       18.15      0.75 o 
   0  -5   3      208.73      206.74      4.18 o 
   1  -5   3      207.06      205.48      3.77 o 
   2  -5   3       52.12       56.59      1.14 o 
   3  -5   3       56.16       56.28      1.12 o 
   4  -5   3       21.58       18.42      0.85 o 
   5  -5   3        2.62        1.73      0.85 o 
   6  -5   3       22.90       24.66      1.05 o 
   7  -5   3        2.83        3.31      0.85 o 
   8  -5   3       28.08       30.56      2.24 o 
   9  -5   3       19.67       17.95      2.03 o 
  -8  -4   3        3.37        3.68      1.66 o 
  -7  -4   3       13.20       10.88      1.03 o 
  -6  -4   3       22.58       25.80      2.78 o 
  -5  -4   3       25.58       20.16      1.13 o 
  -4  -4   3        4.74        5.56      0.64 o 
  -3  -4   3        0.01        0.31      0.29 o 
  -2  -4   3      623.85      644.14      9.09 o 
  -1  -4   3        8.39        7.73      0.42 o 
   0  -4   3       12.42       12.39      0.47 o 
   1  -4   3        6.75        4.88      0.41 o 
   2  -4   3       36.19       33.60      0.95 o 
   3  -4   3      354.04      359.71      5.22 o 
   4  -4   3      116.75      124.49      2.10 o 
   5  -4   3      105.78      107.16      2.99 o 
   6  -4   3       23.10       20.30      1.60 o 
   7  -4   3       31.24       31.63      2.03 o 
   8  -4   3        1.84        1.50      0.85 o 
   9  -4   3        4.95        2.67      0.96 o 
  -9  -3   3        9.96       14.42      2.03 o 
  -8  -3   3        8.81        6.59      0.87 o 
  -7  -3   3        0.83        0.06      0.39 o 
  -6  -3   3        7.59        8.90      0.85 o 
  -5  -3   3        2.99        2.61      0.91 o 
  -4  -3   3       58.73       63.96      1.36 o 
  -3  -3   3       58.44       45.30      1.04 o 
  -2  -3   3        0.37        0.14      0.23 o 
  -1  -3   3     1414.90     1443.70     19.76 o 
   0  -3   3        9.64        9.07      0.39 o 
   1  -3   3        2.52        4.25      0.28 o 
   2  -3   3        3.82        5.30      0.33 o 
   3  -3   3      369.30      386.28      5.50 o 
   4  -3   3       62.61       75.29      1.38 o 
   5  -3   3      147.16      154.75      2.55 o 
   6  -3   3       79.10       80.98      2.89 o 
   7  -3   3        0.58        0.21      0.64 o 
   8  -3   3        0.84        0.53      0.64 o 
   9  -3   3        2.15        2.14      0.96 o 
  -9  -2   3       25.97       27.78      2.56 o 
  -8  -2   3       25.79       25.74      1.30 o 
  -7  -2   3       80.25       79.19      3.05 o 
  -6  -2   3        2.77        2.78      0.55 o 
  -5  -2   3       56.26       52.26      1.25 o 
  -4  -2   3        5.86        5.81      0.46 o 
  -3  -2   3     1588.53     1623.99     22.23 o 
  -2  -2   3      207.59      181.77      2.83 o 
  -1  -2   3      136.43      112.90      2.18 o 
   0  -2   3      301.78      278.82      3.97 o 
   1  -2   3      162.44      128.35      6.29 o 
   2  -2   3       11.74       15.11      0.47 o 
   3  -2   3        7.05        4.27      0.27 o 
   4  -2   3      287.81      284.31      4.22 o 
   5  -2   3        9.72       12.06      0.95 o 
   6  -2   3       12.51       13.21      1.50 o 
   7  -2   3        0.35        0.00      0.41 o 
   9  -2   3       57.94       58.46      3.21 o 
  -9  -1   3        1.15        1.60      0.75 o 
  -8  -1   3        1.10        1.20      0.64 o 
  -7  -1   3      302.31      294.85      4.80 o 
  -6  -1   3       37.41       43.72      1.22 o 
  -5  -1   3       11.26        8.62      0.55 o 
  -4  -1   3       49.46       55.58      1.22 o 
  -3  -1   3     1256.71     1254.13     20.33 o 
  -2  -1   3       12.94       19.05      0.69 o 
  -1  -1   3      885.92      780.32     10.71 o 
   0  -1   3      896.48      876.80     11.94 o 
   1  -1   3     3400.35     3402.20     46.46 o 
   2  -1   3     2464.80     2453.18     69.20 o 
   3  -1   3      696.06      792.15     10.89 o 
   4  -1   3      643.21      691.62      9.67 o 
   5  -1   3      195.23      209.55      3.48 o 
   6  -1   3        5.79        4.17      0.85 o 
   7  -1   3        0.23        1.01      0.48 o 
   8  -1   3        2.10        3.37      0.69 o 
  -9   0   3        6.12        6.62      1.07 o 
  -8   0   3       22.92       23.78      1.05 o 
  -7   0   3      201.45      213.94      3.99 o 
  -6   0   3        4.18        3.06      0.57 o 
  -5   0   3       50.83       48.96      1.22 o 
  -4   0   3      389.68      402.93      5.93 o 
  -3   0   3        2.20        1.66      0.30 o 
  -2   0   3        0.27        0.61      0.23 o 
  -1   0   3      298.33      299.50      4.28 o 
   0   0   3     5891.62     5904.73     80.25 o 
   1   0   3     2108.13     2101.85     28.50 o 
   2   0   3       63.78       74.84      1.40 o 
   3   0   3       57.88       54.19      1.01 o 
   4   0   3       62.84       62.89      1.21 o 
   5   0   3        0.85        0.32      0.36 o 
   6   0   3        1.37        0.80      0.43 o 
   7   0   3        0.26        0.27      0.43 o 
   8   0   3      101.71      112.77      4.49 o 
   9   0   3       22.81       25.75      2.46 o 
  -9   1   3        0.06        0.29      0.43 o 
  -8   1   3      121.70      117.99      2.98 o 
  -7   1   3       22.38       20.83      1.61 o 
  -6   1   3       52.49       54.30      1.35 o 
  -5   1   3       77.08       71.28      1.64 o 
  -4   1   3      112.65      117.73      2.57 o 
  -3   1   3      302.34      310.79      4.59 o 
  -2   1   3      466.79      425.73      6.04 o 
  -1   1   3     2042.11     2084.46     28.35 o 
   0   1   3      152.01      145.67      2.91 o 
   1   1   3      410.26      424.59      5.94 o 
   2   1   3       36.34       29.00      0.63 o 
   3   1   3        1.26        0.58      0.16 o 
   4   1   3      114.85      115.45      1.98 o 
   5   1   3      199.88      193.59      4.23 o 
   6   1   3       35.91       34.97      1.66 o 
   7   1   3       35.60       37.72      2.35 o 
   8   1   3        7.17        7.80      1.50 o 
   9   1   3       16.43       22.44      2.35 o 
  -9   2   3       11.75       11.51      1.03 o 
  -8   2   3       93.32      102.52      2.80 o 
  -7   2   3       41.76       43.30      1.57 o 
  -6   2   3       10.98       11.63      1.02 o 
  -5   2   3       27.73       26.20      0.84 o 
  -4   2   3      611.80      650.92      9.25 o 
  -3   2   3      496.81      531.46      7.57 o 
  -2   2   3      225.56      204.36      3.15 o 
  -1   2   3      796.59      846.23     11.69 o 
   0   2   3      114.08      134.45      2.15 o 
   1   2   3      640.24      683.96      9.51 o 
   2   2   3       75.23       87.13      1.54 o 
   3   2   3       17.31       20.26      0.60 o 
   4   2   3      241.36      259.77      4.00 o 
   5   2   3        7.87        6.84      1.28 o 
   6   2   3      190.41      197.83      6.63 o 
   7   2   3        4.97        5.13      1.28 o 
   8   2   3        8.68       11.43      1.82 o 
  -9   3   3        3.16        3.63      1.18 o 
  -8   3   3        0.42        0.63      0.51 o 
  -7   3   3        3.80        2.88      0.59 o 
  -6   3   3      307.43      287.10      8.99 o 
  -5   3   3        0.75        0.11      0.53 o 
  -4   3   3       55.15       51.43      1.12 o 
  -3   3   3      214.70      268.36      4.31 o 
  -2   3   3      607.08      647.80      9.16 o 
  -1   3   3      681.76      642.71      9.04 o 
   0   3   3      157.79      150.23      2.43 o 
   1   3   3       71.00       54.69      3.66 o 
   2   3   3      221.87      230.92      4.69 o 
   3   3   3      120.12      124.16      2.17 o 
   4   3   3      417.14      410.47      7.25 o 
   5   3   3       35.40       46.59      2.67 o 
   6   3   3        7.03        7.05      1.28 o 
   7   3   3        0.80        0.11      0.96 o 
   8   3   3        6.23        7.80      1.60 o 
  -9   4   3       23.91       28.94      1.49 o 
  -8   4   3        0.78        0.22      0.49 o 
  -7   4   3        4.76        2.24      0.56 o 
  -6   4   3        0.78        0.35      0.43 o 
  -5   4   3       31.08       33.21      1.34 o 
  -4   4   3       12.72       12.17      0.85 o 
  -3   4   3      132.54      136.67      3.32 o 
  -2   4   3     1344.47     1385.32     19.09 o 
  -1   4   3      442.52      453.35      6.57 o 
   0   4   3        3.30        4.02      0.39 o 
   1   4   3      109.28      110.09      1.98 o 
   2   4   3       93.46       83.28      3.21 o 
   3   4   3       23.60       18.94      1.02 o 
   4   4   3        7.92        7.53      0.71 o 
   5   4   3      105.94      101.98      4.28 o 
   6   4   3       19.31       17.52      2.03 o 
   7   4   3        3.57        4.81      1.50 o 
  -9   5   3        0.01        0.00      0.49 o 
  -8   5   3        1.72        0.77      0.53 o 
  -7   5   3       30.56       25.64      1.34 o 
  -6   5   3       11.24       16.26      1.15 o 
  -5   5   3       25.90       28.97      1.31 o 
  -4   5   3        3.89        4.08      0.59 o 
  -3   5   3      257.06      255.31      5.08 o 
  -2   5   3      229.58      224.05      5.67 o 
  -1   5   3      331.79      348.49      5.28 o 
   0   5   3       32.02       27.12      0.87 o 
   1   5   3        5.07        4.98      0.64 o 
   2   5   3       19.04       21.30      0.97 o 
   4   5   3      120.59      122.83      4.70 o 
   5   5   3       78.10       84.75      3.85 o 
   6   5   3        4.32        4.17      1.39 o 
  -8   6   3        8.18        6.81      0.92 o 
  -7   6   3        1.65        2.37      0.59 o 
  -6   6   3       24.21       23.40      1.28 o 
  -5   6   3       65.81       69.27      2.13 o 
  -4   6   3      208.44      193.09      7.81 o 
  -3   6   3        8.07        6.29      0.69 o 
  -2   6   3      122.63      124.30      2.92 o 
  -1   6   3       22.05       19.20      1.50 o 
   0   6   3       51.03       54.47      1.61 o 
   1   6   3       91.84       82.33      2.13 o 
   2   6   3      131.05      139.96      3.18 o 
   3   6   3        4.89        6.78      0.71 o 
   4   6   3       10.66       12.18      1.82 o 
   5   6   3       74.31       78.34      3.95 o 
  -7   7   3       10.38        8.00      1.87 o 
  -6   7   3        0.17        0.00      0.64 o 
  -5   7   3        0.03        0.00      0.59 o 
  -4   7   3       42.31       39.71      1.57 o 
  -3   7   3      105.34      109.09      2.82 o 
  -2   7   3       19.38       20.30      1.39 o 
  -1   7   3       10.28        6.95      0.96 o 
   0   7   3       42.34       44.24      2.03 o 
   1   7   3       17.38       16.78      1.07 o 
   2   7   3        1.55        0.92      0.53 o 
   3   7   3        2.26        2.36      0.63 o 
   4   7   3        2.74        5.45      1.39 o 
  -6   8   3        1.74        0.92      0.96 o 
  -5   8   3        0.56        0.74      0.59 o 
  -4   8   3        0.46        0.14      1.02 o 
  -3   8   3        0.84        0.75      0.64 o 
  -2   8   3        8.55        9.72      1.18 o 
  -1   8   3        3.57        4.27      0.85 o 
   0   8   3       38.65       38.26      2.03 o 
   1   8   3        0.92        0.21      0.64 o 
   2   8   3        0.15        0.96      0.64 o 
   3   8   3        0.00        0.00      1.07 o 
  -4   9   3       10.18       10.04      1.39 o 
  -3   9   3        3.08        5.02      0.96 o 
  -2   9   3        0.04        0.00      0.53 o 
  -1   9   3        0.02        0.75      0.64 o 
   0   9   3       13.54       10.15      1.39 o 
  -2 -10   4        7.38        7.69      1.28 o 
  -1 -10   4        1.87        2.03      0.75 o 
   0 -10   4        0.43        0.43      0.75 o 
   1 -10   4       34.19       33.77      2.03 o 
   2 -10   4        0.79        0.32      0.64 o 
   3 -10   4        0.00        0.00      0.53 o 
   4 -10   4        1.15        2.78      0.85 o 
   5 -10   4        1.24        2.78      0.85 o 
  -4  -9   4        2.62        3.42      0.85 o 
  -3  -9   4        1.72        1.57      0.65 o 
  -2  -9   4        1.40        0.61      0.55 o 
  -1  -9   4       89.35      100.26      3.74 o 
   0  -9   4       54.71       53.33      2.46 o 
   1  -9   4       12.20       11.65      1.28 o 
   2  -9   4        2.33        2.46      0.75 o 
   3  -9   4        0.26        0.11      0.53 o 
   4  -9   4        0.89        0.66      0.53 o 
   5  -9   4        6.94        5.77      0.74 o 
   6  -9   4       77.60       87.21      4.06 o 
  -5  -8   4        5.24        6.09      0.89 o 
  -4  -8   4        9.68        5.02      0.81 o 
  -3  -8   4        0.04        0.17      0.59 o 
  -2  -8   4       19.00       22.17      2.83 o 
  -1  -8   4        3.83        3.88      0.69 o 
   0  -8   4        0.38        0.11      0.53 o 
   1  -8   4       37.95       42.32      2.03 o 
   2  -8   4       69.99       70.43      2.67 o 
   3  -8   4       33.45       32.06      1.71 o 
   4  -8   4       62.53       63.74      1.90 o 
   5  -8   4       10.28       12.27      0.92 o 
   6  -8   4       71.59       65.62      3.31 o 
   7  -8   4       23.95       25.86      2.14 o 
  -6  -7   4        2.64        1.22      0.63 o 
  -5  -7   4       40.36       35.96      1.59 o 
  -4  -7   4       12.74       13.46      1.13 o 
  -3  -7   4       71.43       68.14      2.13 o 
  -2  -7   4       52.08       54.89      1.98 o 
  -1  -7   4        0.08        0.70      0.53 o 
   0  -7   4        0.03        0.00      0.43 o 
   1  -7   4        0.17        0.00      0.26 o 
   2  -7   4        8.71        7.59      0.64 o 
   3  -7   4       35.68       34.81      2.46 o 
   4  -7   4      310.62      317.80      6.12 o 
   5  -7   4      117.29      125.61      2.95 o 
   6  -7   4       20.25       22.65      1.82 o 
   7  -7   4        0.15        0.00      0.64 o 
   8  -7   4        0.22        0.64      0.75 o 
  -7  -6   4        5.06        2.57      0.71 o 
  -6  -6   4        5.75        7.15      0.87 o 
  -5  -6   4        6.09        5.80      0.81 o 
  -4  -6   4        3.26        3.32      1.18 o 
  -3  -6   4        1.15        1.74      0.49 o 
  -2  -6   4       72.89       71.61      1.98 o 
  -1  -6   4       11.18       11.98      0.85 o 
   0  -6   4       18.02       17.09      1.03 o 
   1  -6   4       63.63       56.11      1.23 o 
   2  -6   4       17.09       21.63      0.71 o 
   3  -6   4       51.13       54.08      1.51 o 
   4  -6   4        1.33        0.68      0.36 o 
   5  -6   4       17.62       19.73      0.97 o 
   6  -6   4        0.65        0.00      0.53 o 
   7  -6   4        3.55        4.17      1.07 o 
   8  -6   4        0.01        0.00      0.64 o 
  -8  -5   4        2.86        1.39      0.66 o 
  -7  -5   4        0.04        0.00      0.48 o 
  -6  -5   4        0.64        0.00      1.02 o 
  -5  -5   4        0.52        0.90      0.53 o 
  -4  -5   4       28.26       28.40      1.28 o 
  -3  -5   4        3.01        2.19      0.75 o 
  -2  -5   4      126.44      112.69      2.59 o 
  -1  -5   4      252.06      235.77      4.56 o 
   0  -5   4      391.50      422.50     14.68 o 
   1  -5   4      197.16      218.94      3.42 o 
   2  -5   4      137.38      155.12      2.54 o 
   3  -5   4        0.37        0.89      0.22 o 
   4  -5   4       21.68       22.26      0.87 o 
   5  -5   4        0.02        0.04      0.27 o 
   6  -5   4       83.05       83.37      3.63 o 
   7  -5   4       10.10        8.98      1.28 o 
   8  -5   4       10.95       10.79      1.50 o 
  -8  -4   4        0.07        0.24      0.49 o 
  -7  -4   4        9.54       10.69      1.00 o 
  -6  -4   4        1.52        1.34      1.07 o 
  -5  -4   4        3.11        1.57      0.91 o 
  -4  -4   4       47.63       52.37      1.59 o 
  -3  -4   4       20.10       27.47      0.88 o 
  -2  -4   4      124.01      131.57      2.25 o 
  -1  -4   4        0.01        0.06      0.20 o 
   0  -4   4      727.04      728.41     10.20 o 
   1  -4   4      876.88      916.47     12.67 o 
   2  -4   4      574.53      648.54      9.08 o 
   3  -4   4       78.20       80.79      1.46 o 
   4  -4   4       26.29       24.60      0.91 o 
   5  -4   4      247.12      255.37      3.94 o 
   6  -4   4       18.11       15.28      1.39 o 
   7  -4   4       29.78       30.45      2.03 o 
   9  -4   4       10.64        9.62      1.60 o 
  -9  -3   4        4.17        3.42      0.77 o 
  -8  -3   4        1.15        0.87      1.02 o 
  -7  -3   4       20.13       16.64      1.18 o 
  -6  -3   4        1.70        1.67      0.48 o 
  -5  -3   4       14.64       14.78      0.89 o 
  -4  -3   4      115.03      160.96      2.76 o 
  -3  -3   4      244.50      256.96      3.97 o 
  -2  -3   4       76.39       75.14      1.45 o 
  -1  -3   4       56.80       46.16      1.00 o 
   0  -3   4      146.46      141.77      2.67 o 
   1  -3   4      234.98      239.54      4.27 o 
   2  -3   4      237.85      258.13      3.80 o 
   3  -3   4        0.01        0.36      0.16 o 
   4  -3   4       65.18       63.71      1.22 o 
   5  -3   4      168.66      179.88      5.24 o 
   6  -3   4       27.16       29.81      1.60 o 
   8  -3   4       11.27       10.69      1.60 o 
   9  -3   4        5.34        5.45      1.28 o 
  -9  -2   4        4.53        2.74      1.28 o 
  -8  -2   4       53.98       57.83      1.98 o 
  -7  -2   4        5.41        7.90      1.55 o 
  -6  -2   4       35.96       32.81      1.09 o 
  -5  -2   4       27.60       24.07      0.88 o 
  -4  -2   4        0.48        0.52      0.37 o 
  -3  -2   4      192.46      203.98      3.23 o 
  -2  -2   4       64.47       61.65      1.49 o 
  -1  -2   4      139.28      120.19      8.39 o 
   0  -2   4      185.75      185.19      2.75 o 
   1  -2   4      235.91      240.58      3.49 o 
   2  -2   4        0.76        0.41      0.47 o 
   3  -2   4      134.50      145.72      2.23 o 
   4  -2   4        1.83        3.80      0.46 o 
   5  -2   4       41.86       32.27      1.82 o 
   6  -2   4       11.35        9.40      1.28 o 
   8  -2   4        2.97        3.95      1.07 o 
   9  -2   4       80.99       81.55      3.95 o 
  -9  -1   4        0.37        0.00      0.64 o 
  -8  -1   4       39.83       44.07      1.67 o 
  -7  -1   4       91.45       91.76      2.84 o 
  -6  -1   4        8.36        6.47      0.95 o 
  -5  -1   4        0.03        0.09      0.41 o 
  -4  -1   4      171.34      196.90      3.81 o 
  -3  -1   4      222.51      230.64      4.34 o 
  -2  -1   4     1098.76     1098.51     15.08 o 
  -1  -1   4      264.48      285.99      4.17 o 
   0  -1   4     4030.94     3971.70     54.13 o 
   1  -1   4      586.22      553.04      7.65 o 
   2  -1   4       23.06       30.14      1.02 o 
   3  -1   4      125.29      159.55      3.36 o 
   4  -1   4      271.13      271.86      5.44 o 
   5  -1   4        9.43       13.14      0.87 o 
   6  -1   4       23.43       21.83      1.12 o 
   7  -1   4      124.97      124.26      3.29 o 
   8  -1   4        3.22        4.81      0.79 o 
  -9   0   4        3.62        2.46      0.85 o 
  -8   0   4        7.44        7.81      0.81 o 
  -7   0   4       25.19       22.53      0.97 o 
  -6   0   4       76.14       75.27      1.72 o 
  -5   0   4        8.50        7.46      0.55 o 
  -4   0   4      245.34      239.64      4.63 o 
  -3   0   4      313.38      314.60      4.72 o 
  -2   0   4      304.79      288.63      4.27 o 
  -1   0   4      364.45      358.97      5.13 o 
   0   0   4        9.67       13.79      0.47 o 
   1   0   4      130.73      116.21      1.82 o 
   2   0   4        1.69        0.91      0.30 o 
   3   0   4        3.85        3.47      0.45 o 
   4   0   4      189.08      181.47      3.89 o 
   5   0   4       34.84       39.19      1.40 o 
   6   0   4        0.12        0.61      0.37 o 
   7   0   4       78.35       83.68      4.11 o 
   8   0   4       41.39       39.54      2.56 o 
   9   0   4       11.26       13.57      1.92 o 
  -9   1   4       15.26       16.74      1.20 o 
  -8   1   4      120.12      122.13      3.13 o 
  -7   1   4      100.15      100.68      2.14 o 
  -6   1   4       78.44       83.36      2.23 o 
  -5   1   4       49.17       51.20      1.28 o 
  -4   1   4      453.48      463.39      6.79 o 
  -3   1   4        5.37        4.50      0.37 o 
  -2   1   4       19.40       11.74      1.46 o 
  -1   1   4      125.02      145.33      2.34 o 
   0   1   4       40.39       50.89      1.02 o 
   1   1   4      315.85      305.56      4.44 o 
   2   1   4     1714.43     1856.11     25.23 o 
   3   1   4     2112.28     2282.28     30.94 o 
   4   1   4        9.28        6.04      1.76 o 
   5   1   4       32.66       34.75      1.34 o 
   6   1   4       27.88       33.23      1.41 o 
   7   1   4       26.30       31.20      2.35 o 
   8   1   4       13.38       13.25      1.82 o 
  -9   2   4       50.28       53.11      2.00 o 
  -8   2   4       12.12       15.50      1.15 o 
  -7   2   4        0.66        1.05      0.53 o 
  -6   2   4       16.43       16.37      1.07 o 
  -5   2   4       43.83       48.38      1.23 o 
  -4   2   4      671.72      748.98     10.60 o 
  -3   2   4      193.09      179.60      2.91 o 
  -2   2   4      131.75      123.85      2.13 o 
  -1   2   4       32.11       28.94      1.00 o 
   0   2   4      111.24      109.75      3.26 o 
   1   2   4     1033.24     1125.05     15.48 o 
   2   2   4       32.53       44.33      1.09 o 
   3   2   4       12.81       11.31      0.51 o 
   4   2   4        3.07        4.38      0.59 o 
   5   2   4       43.92       39.75      2.46 o 
   6   2   4       20.00       21.37      1.92 o 
   7   2   4        0.09        0.00      0.85 o 
   8   2   4        0.24        0.00      0.96 o 
  -9   3   4       28.75       30.66      1.51 o 
  -8   3   4      155.42      165.14      3.98 o 
  -7   3   4        0.43        0.61      0.43 o 
  -6   3   4       44.67       47.13      1.67 o 
  -5   3   4       27.21       26.61      2.03 o 
  -4   3   4        9.46       10.26      0.55 o 
  -3   3   4       18.13       18.78      0.68 o 
  -2   3   4      378.13      370.47      5.50 o 
  -1   3   4     1248.86     1301.24     17.87 o 
   0   3   4      177.25      173.17      2.81 o 
   1   3   4        0.03        0.27      0.19 o 
   2   3   4        0.87        0.53      0.50 o 
   3   3   4       37.72       33.97      0.92 o 
   4   3   4        3.74        4.17      1.07 o 
   5   3   4       94.80      103.47      4.28 o 
   6   3   4       16.95       15.60      1.92 o 
   7   3   4        5.56        7.59      1.50 o 
  -9   4   4        0.87        1.67      0.64 o 
  -8   4   4       18.63       14.90      1.23 o 
  -7   4   4       13.48       13.49      2.08 o 
  -6   4   4       16.14       12.20      1.02 o 
  -5   4   4        0.23        0.47      0.75 o 
  -4   4   4        7.41        7.23      0.74 o 
  -3   4   4        4.62        3.37      0.69 o 
  -2   4   4      121.38      120.36      2.18 o 
  -1   4   4        0.81        0.77      0.28 o 
   0   4   4        0.32        1.92      0.58 o 
   1   4   4      275.61      281.33      4.37 o 
   2   4   4        5.75        7.45      0.61 o 
   3   4   4        0.80        0.19      0.37 o 
   4   4   4        0.00        1.07      0.96 o 
   5   4   4        1.48        5.13      1.28 o 
   6   4   4        1.65        3.10      1.18 o 
   7   4   4        0.60        2.35      1.18 o 
  -8   5   4        5.23        6.27      0.87 o 
  -7   5   4       25.12       25.64      1.38 o 
  -6   5   4       37.09       41.25      2.14 o 
  -5   5   4       18.47       15.16      1.10 o 
  -4   5   4       88.58       86.19      2.39 o 
  -3   5   4      183.74      190.96      6.47 o 
  -2   5   4       38.10       35.33      1.36 o 
  -1   5   4       63.24       66.84      1.49 o 
   0   5   4      137.63      133.97      2.43 o 
   1   5   4       12.78       11.36      0.77 o 
   2   5   4        0.01        0.00      0.21 o 
   3   5   4        3.34        1.73      0.45 o 
   4   5   4      172.07      191.92      6.63 o 
   5   5   4       14.02       17.20      2.03 o 
   6   5   4        2.09        2.03      1.18 o 
  -8   6   4        8.99        9.78      1.60 o 
  -7   6   4       21.82       24.14      1.46 o 
  -6   6   4        5.05        5.92      0.85 o 
  -5   6   4        1.60        0.29      0.53 o 
  -4   6   4       93.22      101.44      2.72 o 
  -3   6   4       39.43       39.93      1.57 o 
  -2   6   4       30.51       31.08      1.31 o 
  -1   6   4       15.77       18.16      1.03 o 
   0   6   4       44.23       43.23      1.43 o 
   1   6   4        1.00        1.17      0.45 o 
   2   6   4        0.80        0.66      0.48 o 
   3   6   4        0.41        0.11      0.96 o 
   4   6   4      140.78      139.72      5.45 o 
   5   6   4        1.24        0.75      1.18 o 
  -7   7   4        0.91        1.55      0.96 o 
  -6   7   4        5.29        5.45      0.82 o 
  -5   7   4        0.01        0.31      0.45 o 
  -4   7   4        3.49        2.83      0.61 o 
  -3   7   4       18.27       15.32      1.92 o 
  -2   7   4        1.35        1.28      0.53 o 
  -1   7   4        0.24        0.11      0.53 o 
   0   7   4        0.93        2.46      0.75 o 
   1   7   4        3.57        2.78      0.75 o 
   2   7   4       14.54       15.46      1.08 o 
   3   7   4        0.63        2.14      1.07 o 
   4   7   4        0.01        0.96      1.07 o 
  -6   8   4        2.27        0.83      0.53 o 
  -5   8   4        0.15        0.00      0.59 o 
  -4   8   4        2.69        1.86      1.28 o 
  -3   8   4        6.47        3.21      0.85 o 
  -2   8   4        2.03        2.03      0.75 o 
  -1   8   4       46.39       44.88      2.24 o 
   0   8   4        8.65        9.19      1.18 o 
   1   8   4       14.01       15.28      1.50 o 
   2   8   4        1.94        1.39      0.75 o 
  -2 -10   5        6.71        6.41      1.18 o 
  -1 -10   5       11.24        7.80      1.18 o 
   0 -10   5       29.53       31.31      2.03 o 
   1 -10   5        0.44        0.53      0.64 o 
   2 -10   5       13.96       12.82      1.50 o 
   3 -10   5        1.65        1.50      0.75 o 
   4 -10   5        4.19        3.63      0.85 o 
  -4  -9   5        0.06        0.00      0.56 o 
  -3  -9   5        2.35        3.53      0.96 o 
  -2  -9   5        4.32        5.86      0.85 o 
  -1  -9   5       52.56       53.54      2.56 o 
   0  -9   5       12.98       13.25      1.39 o 
   1  -9   5        0.10        0.00      0.53 o 
   2  -9   5       33.68       30.78      1.82 o 
   3  -9   5       15.61       18.38      1.39 o 
   4  -9   5       61.84       62.65      2.03 o 
   5  -9   5        1.11        0.83      0.80 o 
   6  -9   5        3.40        4.06      1.18 o 
  -5  -8   5        5.54        7.17      1.00 o 
  -4  -8   5       39.97       36.69      1.64 o 
  -3  -8   5        9.96       10.07      1.03 o 
  -2  -8   5       34.10       36.42      1.57 o 
  -1  -8   5       16.17       13.68      1.39 o 
   0  -8   5       10.83       11.33      1.18 o 
   1  -8   5       22.49       23.08      1.50 o 
   2  -8   5      120.84      120.69      3.85 o 
   3  -8   5        7.57        8.02      0.74 o 
   4  -8   5        7.03        8.21      0.77 o 
   5  -8   5        0.82        0.69      0.43 o 
  -6  -7   5        0.02        0.00      0.48 o 
  -5  -7   5        5.96        6.41      0.87 o 
  -4  -7   5        0.05        0.78      0.48 o 
  -3  -7   5        3.33        2.41      0.56 o 
  -2  -7   5       15.48       11.34      0.92 o 
  -1  -7   5      377.04      359.21      8.99 o 
   0  -7   5        6.26        5.81      0.67 o 
   1  -7   5        1.62        1.54      0.34 o 
   2  -7   5        5.77        4.27      0.75 o 
   3  -7   5       13.61       13.41      0.85 o 
   4  -7   5        5.38        6.03      0.69 o 
   5  -7   5       27.85       31.84      1.50 o 
  -7  -6   5        0.26        0.35      0.59 o 
  -6  -6   5        6.94        4.35      0.82 o 
  -5  -6   5       16.86       17.07      1.18 o 
  -4  -6   5        1.79        2.05      0.64 o 
  -3  -6   5       60.45       59.53      1.85 o 
  -2  -6   5       77.66       70.02      1.98 o 
  -1  -6   5       70.47       66.27      2.35 o 
   0  -6   5       17.43       13.63      0.68 o 
   1  -6   5       43.28       41.94      1.06 o 
   2  -6   5        8.75        7.92      0.81 o 
   3  -6   5        0.08        0.47      0.33 o 
   4  -6   5        6.98        8.27      0.69 o 
   5  -6   5       20.85       19.77      1.71 o 
   8  -6   5        0.25        0.00      0.64 o 
  -8  -5   5        1.22        1.73      0.69 o 
  -7  -5   5       12.90       10.40      1.05 o 
  -6  -5   5       55.71       45.90      1.75 o 
  -5  -5   5        6.56        4.69      0.71 o 
  -4  -5   5        4.90        4.23      1.12 o 
  -3  -5   5       12.70       12.80      0.92 o 
  -2  -5   5       13.96       17.25      0.95 o 
  -1  -5   5       15.92       19.93      0.71 o 
   0  -5   5      292.78      322.65      4.85 o 
   1  -5   5      523.17      538.63     10.08 o 
   2  -5   5       57.31       52.75      1.25 o 
   3  -5   5        1.55        1.56      0.44 o 
   4  -5   5      105.83      107.34      4.54 o 
   5  -5   5      116.03      115.89      4.60 o 
   6  -5   5        1.26        2.03      0.85 o 
   7  -5   5        7.77        7.59      1.39 o 
   8  -5   5       19.86       17.74      2.03 o 
   9  -5   5        0.19        0.96      0.96 o 
  -8  -4   5        5.89        5.63      0.89 o 
  -7  -4   5        9.02        8.25      0.95 o 
  -6  -4   5       63.78       52.83      2.67 o 
  -5  -4   5        4.10        4.68      0.69 o 
  -4  -4   5       19.08       21.16      1.03 o 
  -3  -4   5       58.18       58.17      1.88 o 
  -2  -4   5        1.16        1.06      0.32 o 
  -1  -4   5       31.01       36.42      0.92 o 
   0  -4   5      347.66      364.61      6.33 o 
   1  -4   5      740.35      737.00     12.48 o 
   2  -4   5      325.05      335.55      4.90 o 
   3  -4   5       28.80       28.23      0.74 o 
   4  -4   5       97.13      108.97      1.91 o 
   5  -4   5       57.71       57.41      1.75 o 
   6  -4   5       68.67       64.45      3.21 o 
   7  -4   5       25.49       21.48      1.92 o 
   8  -4   5        6.91        7.59      1.39 o 
   9  -4   5       13.37       14.00      1.92 o 
  -9  -3   5        0.80        1.84      0.65 o 
  -8  -3   5        0.70        1.44      0.63 o 
  -7  -3   5        6.03        6.91      0.85 o 
  -6  -3   5        1.39        1.15      0.53 o 
  -5  -3   5        1.21        1.08      0.85 o 
  -4  -3   5       55.48       47.67      1.22 o 
  -3  -3   5       21.90       28.35      0.89 o 
  -2  -3   5       12.77       18.27      0.66 o 
  -1  -3   5      731.29      708.17     11.75 o 
   0  -3   5       26.44       31.34      0.85 o 
   1  -3   5      155.11      197.74      3.02 o 
   2  -3   5      161.50      186.44      2.84 o 
   3  -3   5       14.84       17.73      1.34 o 
   4  -3   5        2.78        3.46      0.49 o 
   5  -3   5        6.34        5.17      1.23 o 
   6  -3   5        1.55        0.91      0.45 o 
   7  -3   5       82.26       73.21      3.53 o 
   8  -3   5       65.47       64.23      3.31 o 
   9  -3   5       43.45       45.52      2.99 o 
  -9  -2   5       20.48       25.14      1.44 o 
  -8  -2   5        2.62        3.67      1.12 o 
  -7  -2   5       20.38       20.34      1.15 o 
  -6  -2   5        2.80        2.86      0.46 o 
  -5  -2   5       41.35       44.17      1.22 o 
  -4  -2   5       22.91       29.80      0.94 o 
  -3  -2   5        0.97        0.85      0.31 o 
  -2  -2   5       63.84       62.13      1.62 o 
  -1  -2   5      162.13      159.98      2.55 o 
   0  -2   5     1361.97     1416.76     19.34 o 
   1  -2   5      241.19      262.70      3.84 o 
   2  -2   5        9.49       11.00      0.53 o 
   3  -2   5      141.26      145.46      5.56 o 
   4  -2   5       12.18        9.65      0.71 o 
   5  -2   5        8.46        8.45      0.76 o 
   6  -2   5        1.55        0.99      0.80 o 
   7  -2   5       90.94       75.09      3.42 o 
   8  -2   5        8.44        6.84      1.28 o 
   9  -2   5        6.97        7.27      1.39 o 
  -9  -1   5        3.90        3.88      0.77 o 
  -8  -1   5        7.68        7.74      0.90 o 
  -7  -1   5       11.68       10.72      1.12 o 
  -6  -1   5      104.12      104.98      2.56 o 
  -5  -1   5       41.22       37.87      1.13 o 
  -4  -1   5       16.73       21.36      0.90 o 
  -3  -1   5       24.00       26.27      0.83 o 
  -2  -1   5      219.64      215.40      3.36 o 
  -1  -1   5        7.09        7.21      0.39 o 
   0  -1   5       79.81       78.37      1.38 o 
   1  -1   5      242.56      213.65      3.20 o 
   2  -1   5      426.76      409.75      7.72 o 
   3  -1   5       32.30       26.23      1.02 o 
   4  -1   5      239.10      237.75      4.95 o 
   5  -1   5        8.45       10.57      1.39 o 
   6  -1   5        0.53        0.70      0.64 o 
   7  -1   5        2.34        3.77      0.64 o 
   8  -1   5        2.98        5.31      0.85 o 
  -9   0   5       10.24       12.61      1.50 o 
  -8   0   5       16.18       19.51      1.82 o 
  -7   0   5       81.65       75.11      1.78 o 
  -6   0   5      401.94      393.48      7.45 o 
  -5   0   5        2.76        3.79      0.48 o 
  -4   0   5      205.72      203.90      3.35 o 
  -3   0   5      710.13      739.98     10.45 o 
  -2   0   5       37.45       45.53      1.05 o 
  -1   0   5       24.89       18.44      0.60 o 
   0   0   5       70.57       83.38      1.74 o 
   1   0   5     1560.81     1534.43     20.88 o 
   2   0   5        2.95        9.02      0.29 o 
   3   0   5      875.88      924.56     16.77 o 
   4   0   5        0.01        0.02      0.43 o 
   5   0   5       41.99       41.11      1.51 o 
   6   0   5        0.00        0.27      0.43 o 
   7   0   5       17.94       22.66      1.24 o 
   8   0   5        0.93        0.85      1.07 o 
  -9   1   5       14.71       13.57      1.82 o 
  -8   1   5       14.42       16.73      1.24 o 
  -7   1   5       27.29       29.18      1.11 o 
  -6   1   5      178.03      179.28      3.20 o 
  -5   1   5      151.27      165.42      2.93 o 
  -4   1   5      235.34      237.13      3.82 o 
  -3   1   5      312.62      323.51      4.88 o 
  -2   1   5      151.00      144.01      2.41 o 
  -1   1   5      105.42       87.94      1.61 o 
   0   1   5       66.68       87.92      1.62 o 
   1   1   5       89.34       97.69      1.70 o 
   2   1   5      108.21      107.46      1.82 o 
   3   1   5       10.38       10.60      0.85 o 
   4   1   5       80.70       87.56      3.69 o 
   5   1   5       32.27       29.59      1.28 o 
   6   1   5        1.97        3.44      0.59 o 
   7   1   5        7.30        6.62      1.39 o 
   8   1   5        0.30        0.21      0.96 o 
  -9   2   5       66.73       74.23      2.46 o 
  -8   2   5       13.71       12.99      1.10 o 
  -7   2   5        1.31        0.93      0.53 o 
  -6   2   5       17.89       18.77      1.13 o 
  -5   2   5      102.38      105.32      2.08 o 
  -4   2   5      349.60      364.03      5.55 o 
  -3   2   5      103.83      125.52      2.23 o 
  -2   2   5      661.35      709.20     10.08 o 
  -1   2   5       14.22       12.53      0.57 o 
   0   2   5       19.49       20.57      0.97 o 
   1   2   5        9.15        9.86      0.56 o 
   2   2   5       72.03       74.54      1.44 o 
   3   2   5      153.93      166.79      4.22 o 
   4   2   5       10.39       11.39      0.90 o 
   5   2   5       56.05       56.32      2.89 o 
   6   2   5       20.46       26.50      2.03 o 
   7   2   5        0.35        1.60      1.07 o 
   8   2   5        0.17        2.03      1.18 o 
  -9   3   5        5.80        5.79      0.87 o 
  -8   3   5       32.33       35.53      1.64 o 
  -7   3   5        1.12        1.04      0.56 o 
  -6   3   5       10.31       10.69      0.97 o 
  -5   3   5       14.81       13.57      1.71 o 
  -4   3   5        6.36        8.18      0.89 o 
  -3   3   5        4.58        3.62      0.53 o 
  -2   3   5      645.94      673.33      9.66 o 
  -1   3   5      269.96      284.91      4.41 o 
   0   3   5      269.94      287.79      4.42 o 
   1   3   5        1.21        0.99      0.27 o 
   2   3   5      396.84      426.55      6.31 o 
   3   3   5       41.20       34.49      2.19 o 
   4   3   5        9.53        8.01      1.39 o 
   5   3   5        6.43        4.38      1.18 o 
   6   3   5        0.94        0.32      0.96 o 
   7   3   5        2.52        4.59      1.39 o 
  -9   4   5       23.34       24.75      1.67 o 
  -8   4   5       17.00       21.67      2.35 o 
  -7   4   5        5.12        5.81      0.79 o 
  -6   4   5       60.50       56.14      1.98 o 
  -5   4   5        6.87        7.28      0.79 o 
  -4   4   5       37.30       37.69      2.67 o 
  -3   4   5       75.18       73.10      2.11 o 
  -2   4   5      183.75      185.49      3.57 o 
  -1   4   5       29.92       39.13      1.10 o 
   0   4   5       26.43       28.66      1.13 o 
   1   4   5        0.36        0.03      0.20 o 
   2   4   5       32.63       33.54      1.20 o 
   3   4   5       18.32       19.77      1.71 o 
   4   4   5        7.20       11.01      1.60 o 
   5   4   5        0.44        0.32      0.96 o 
   6   4   5        5.64        4.92      1.39 o 
  -8   5   5        6.95        5.30      0.87 o 
  -7   5   5        0.11        0.32      0.69 o 
  -6   5   5        0.22        0.00      0.43 o 
  -5   5   5        9.46        7.98      0.87 o 
  -4   5   5       10.69       12.53      1.34 o 
  -3   5   5       97.26       96.05      2.57 o 
  -2   5   5      152.16      156.75      3.54 o 
  -1   5   5       37.06       36.08      1.10 o 
   0   5   5        0.00        0.18      0.67 o 
   1   5   5        1.14        0.92      0.37 o 
   2   5   5       12.97       11.03      0.85 o 
   3   5   5       27.45       28.32      2.14 o 
   4   5   5       33.69       38.36      2.56 o 
   5   5   5       13.32       18.49      2.14 o 
  -7   6   5        2.20        1.10      0.63 o 
  -6   6   5        5.74        3.65      0.71 o 
  -5   6   5        4.48        3.84      0.67 o 
  -4   6   5        2.54        1.62      0.61 o 
  -3   6   5      225.05      228.78      4.90 o 
  -2   6   5        0.00        0.04      0.53 o 
  -1   6   5        8.83        7.59      0.96 o 
   0   6   5       83.35       88.08      2.51 o 
   1   6   5       30.24       28.79      1.23 o 
   2   6   5        0.26        2.67      1.07 o 
   3   6   5       10.96       11.65      1.71 o 
   4   6   5       14.17       18.06      2.14 o 
  -6   7   5        0.65        0.18      0.56 o 
  -5   7   5        6.97        6.88      0.90 o 
  -4   7   5        0.68        0.60      0.69 o 
  -3   7   5        0.22        0.24      0.59 o 
  -2   7   5        0.40        0.11      0.64 o 
  -1   7   5       41.18       41.89      2.14 o 
   0   7   5       13.17       13.25      1.28 o 
   1   7   5        0.06        0.00      0.43 o 
   2   7   5        0.31        0.00      0.85 o 
   3   7   5        2.40        2.14      1.18 o 
  -5   8   5        1.94        2.10      0.69 o 
  -4   8   5        4.26        4.27      0.96 o 
  -3   8   5        0.23        0.96      0.75 o 
  -2   8   5        0.32        0.00      0.53 o 
  -1   8   5        0.00        0.21      0.53 o 
   0   8   5        5.95        4.38      0.96 o 
   1   8   5        8.69       10.36      1.28 o 
  -2 -10   6        7.82        9.40      1.39 o 
  -1 -10   6        1.75        3.85      0.96 o 
   0 -10   6        6.64        6.30      1.07 o 
   1 -10   6        4.35        5.13      0.96 o 
   2 -10   6        1.33        1.82      0.75 o 
   3 -10   6       58.79       62.62      2.78 o 
   4 -10   6        3.02        4.27      0.96 o 
  -3  -9   6        1.90        2.61      0.65 o 
  -2  -9   6        8.74        8.78      1.18 o 
  -1  -9   6       28.95       32.06      1.92 o 
   0  -9   6        5.73        6.20      1.07 o 
   1  -9   6       50.53       50.12      2.35 o 
   2  -9   6       23.24       22.55      1.50 o 
   3  -9   6        4.08        3.31      0.85 o 
   4  -9   6        0.01        0.57      0.41 o 
   5  -9   6       21.25       24.26      2.03 o 
   6  -9   6       29.81       33.23      2.56 o 
  -5  -8   6        0.23        0.00      0.56 o 
  -4  -8   6        6.50        6.70      0.92 o 
  -3  -8   6       47.40       45.95      1.77 o 
  -2  -8   6       67.88       73.00      2.99 o 
  -1  -8   6       69.95       73.85      2.35 o 
   0  -8   6       53.27       55.46      4.06 o 
   1  -8   6       17.11       21.48      1.39 o 
   2  -8   6       18.71       19.44      1.39 o 
   3  -8   6        3.45        2.60      0.49 o 
   4  -8   6        1.58        1.83      0.51 o 
   5  -8   6       33.94       28.10      2.14 o 
   6  -8   6        0.89        1.71      0.85 o 
   7  -8   6       16.76       13.46      1.92 o 
  -6  -7   6        4.15        2.78      1.12 o 
  -5  -7   6        0.31        0.00      0.80 o 
  -4  -7   6        0.00        0.00      0.39 o 
  -3  -7   6        3.55        4.78      0.69 o 
  -2  -7   6      647.75      657.17     15.43 o 
  -1  -7   6       69.58       71.09      2.89 o 
   0  -7   6        3.39        3.95      0.75 o 
   1  -7   6        7.13        7.87      0.60 o 
   2  -7   6        0.29        0.00      0.30 o 
   3  -7   6      113.44      108.94      2.59 o 
   4  -7   6        2.03        0.92      0.36 o 
   5  -7   6      424.53      426.53     12.95 o 
   6  -7   6        1.27        1.28      0.85 o 
   7  -7   6        1.71        0.96      0.85 o 
  -7  -6   6        4.63        3.11      1.12 o 
  -6  -6   6        1.34        1.35      0.91 o 
  -5  -6   6        3.54        3.27      0.69 o 
  -4  -6   6       17.39       19.54      1.15 o 
  -3  -6   6        1.02        0.36      0.45 o 
  -2  -6   6       26.89       28.72      1.26 o 
  -1  -6   6        6.63        7.99      0.74 o 
   0  -6   6        0.03        0.24      0.26 o 
   1  -6   6      118.30      123.26      2.60 o 
   2  -6   6       18.79       16.70      1.18 o 
   3  -6   6        0.07        0.21      0.30 o 
   4  -6   6        4.15        3.07      0.43 o 
   5  -6   6        0.49        0.00      0.53 o 
   6  -6   6       53.92       50.98      2.99 o 
   7  -6   6        0.64        0.53      0.75 o 
   8  -6   6        3.02        2.67      0.96 o 
  -7  -5   6       33.60       31.90      1.60 o 
  -6  -5   6        0.49        0.00      0.53 o 
  -5  -5   6        2.50        0.94      0.53 o 
  -4  -5   6        0.73        1.37      0.53 o 
  -3  -5   6        7.81        9.56      0.82 o 
  -2  -5   6        2.54        2.77      0.43 o 
  -1  -5   6        4.57        2.84      0.52 o 
   0  -5   6        2.89        4.06      0.37 o 
   1  -5   6       67.61       60.17      1.57 o 
   2  -5   6       62.24       66.68      1.34 o 
   3  -5   6       70.44       70.30      1.60 o 
   4  -5   6      227.86      230.09      4.84 o 
   5  -5   6      175.61      173.12      6.10 o 
   6  -5   6        6.64        5.34      1.07 o 
   7  -5   6       28.37       28.64      2.14 o 
   8  -5   6       41.46       47.66      3.10 o 
  -8  -4   6        4.63        6.33      0.92 o 
  -7  -4   6       34.67       29.71      1.44 o 
  -6  -4   6        0.64        1.07      0.80 o 
  -5  -4   6        1.31        1.12      0.47 o 
  -4  -4   6      102.80       93.49      2.36 o 
  -3  -4   6        0.77        0.55      0.34 o 
  -2  -4   6        7.95        7.69      0.57 o 
  -1  -4   6      137.73      115.60      2.62 o 
   0  -4   6       17.18       13.36      0.61 o 
   1  -4   6      617.78      671.23      9.46 o 
   2  -4   6       82.17       77.33      1.74 o 
   3  -4   6       36.13       40.91      0.92 o 
   4  -4   6        0.22        0.30      0.33 o 
   5  -4   6       49.68       49.56      1.64 o 
   6  -4   6      144.56      132.57      5.13 o 
   7  -4   6       10.54       10.36      1.50 o 
   8  -4   6        2.63        3.21      0.96 o 
  -8  -3   6        1.05        0.21      0.48 o 
  -7  -3   6        1.74        0.99      0.55 o 
  -6  -3   6        0.12        0.00      0.45 o 
  -5  -3   6       20.27       20.76      0.88 o 
  -4  -3   6       11.00       15.32      0.87 o 
  -3  -3   6      494.81      493.67      7.25 o 
  -2  -3   6      172.29      163.07     11.56 o 
  -1  -3   6      559.64      611.25      8.72 o 
   0  -3   6     1043.92     1130.37     15.61 o 
   1  -3   6       20.27       28.56      0.74 o 
   2  -3   6      183.24      185.00      2.88 o 
   3  -3   6       19.51       21.78      0.78 o 
   4  -3   6        0.06        0.05      0.30 o 
   5  -3   6      142.40      123.07      4.60 o 
   6  -3   6       32.96       30.13      2.03 o 
   7  -3   6        6.42        4.70      1.07 o 
   8  -3   6        2.92        4.06      1.07 o 
  -9  -2   6        1.09        1.53      0.67 o 
  -8  -2   6        0.39        0.00      0.45 o 
  -7  -2   6       11.45       12.82      1.87 o 
  -6  -2   6       83.92       79.04      1.86 o 
  -5  -2   6        4.79        6.01      0.69 o 
  -4  -2   6       14.99       18.58      0.92 o 
  -3  -2   6       28.96       39.06      1.07 o 
  -2  -2   6       87.02       92.27      1.75 o 
  -1  -2   6       89.14       83.77      1.58 o 
   0  -2   6      124.37      127.03      2.11 o 
   1  -2   6       90.03       98.93      1.68 o 
   2  -2   6       76.32       75.74      1.32 o 
   3  -2   6       20.11       14.67      0.79 o 
   4  -2   6      167.52      173.00      4.60 o 
   5  -2   6        9.77        6.25      0.96 o 
   6  -2   6      215.64      202.60      4.92 o 
   7  -2   6        8.65        7.69      1.02 o 
   8  -2   6        1.80        2.02      0.64 o 
  -9  -1   6        2.19        1.92      0.85 o 
  -8  -1   6        8.01        6.62      1.07 o 
  -7  -1   6      141.17      145.61      3.49 o 
  -6  -1   6        0.00        0.18      0.40 o 
  -5  -1   6      146.00      155.18      2.85 o 
  -4  -1   6        5.23        8.01      0.60 o 
  -3  -1   6       76.43       78.62      1.62 o 
  -2  -1   6        0.21        0.32      0.24 o 
  -1  -1   6       59.27       55.23      1.16 o 
   0  -1   6      162.41      167.74      2.67 o 
   1  -1   6      818.28      802.48     11.15 o 
   2  -1   6      548.76      532.14      9.92 o 
   3  -1   6      160.33      166.01      3.63 o 
   4  -1   6      186.65      184.87      5.56 o 
   5  -1   6       34.33       33.61      1.40 o 
   6  -1   6        0.45        1.32      0.49 o 
   7  -1   6        3.79        3.44      0.67 o 
   8  -1   6        4.18        3.19      0.69 o 
  -9   0   6        2.80        2.73      0.71 o 
  -8   0   6       19.89       22.48      1.10 o 
  -7   0   6      283.44      293.19      4.92 o 
  -6   0   6      123.08      126.51      2.56 o 
  -5   0   6       13.62       10.70      0.69 o 
  -4   0   6       68.52       70.04      1.60 o 
  -3   0   6       10.52       11.93      0.60 o 
  -2   0   6      136.50      152.58      2.58 o 
  -1   0   6      295.36      297.47      4.48 o 
   0   0   6      291.78      318.45      4.72 o 
   1   0   6     1112.10     1132.72     15.55 o 
   2   0   6       35.71       29.45      0.68 o 
   3   0   6        0.54        1.27      0.41 o 
   4   0   6        4.65        2.78      0.49 o 
   5   0   6        0.02        0.00      0.59 o 
   6   0   6      128.55      119.71      5.18 o 
   7   0   6       17.46       16.55      1.18 o 
   8   0   6        0.43        3.63      1.18 o 
  -9   1   6        9.62        9.97      1.05 o 
  -8   1   6       25.48       25.55      1.36 o 
  -7   1   6       38.95       39.74      1.59 o 
  -6   1   6       43.57       46.93      1.63 o 
  -5   1   6       36.13       35.64      1.13 o 
  -4   1   6        3.62        4.94      0.51 o 
  -3   1   6      308.85      328.61      5.01 o 
  -2   1   6        9.87        7.53      0.51 o 
  -1   1   6       16.59       14.62      0.88 o 
   0   1   6       61.79       59.62      1.28 o 
   1   1   6      192.51      196.66      3.10 o 
   2   1   6       33.57       36.52      0.89 o 
   3   1   6        1.43        1.39      0.53 o 
   4   1   6        2.68        1.60      0.51 o 
   5   1   6        0.83        1.04      0.45 o 
   6   1   6       27.19       25.11      2.03 o 
   7   1   6        0.23        1.28      0.96 o 
   8   1   6        1.03        3.95      1.28 o 
  -9   2   6        3.75        4.40      0.82 o 
  -8   2   6       17.15       16.15      1.26 o 
  -7   2   6        2.27        1.37      0.59 o 
  -6   2   6        9.42        7.99      0.87 o 
  -5   2   6        0.87        0.90      0.36 o 
  -4   2   6       82.10       86.40      1.79 o 
  -3   2   6      289.95      282.26      4.44 o 
  -2   2   6       66.08       71.03      1.53 o 
  -1   2   6       31.19       28.52      0.88 o 
   0   2   6       35.36       38.25      1.03 o 
   1   2   6      101.87      114.04      2.06 o 
   2   2   6      216.28      232.60      3.67 o 
   3   2   6       72.76       78.19      2.27 o 
   4   2   6       63.78       66.23      2.08 o 
   5   2   6        4.59        3.74      1.07 o 
   6   2   6        0.17        0.43      0.96 o 
   7   2   6        0.15        0.11      0.96 o 
  -9   3   6       94.89      105.23      3.16 o 
  -8   3   6        1.66        0.95      0.61 o 
  -7   3   6       10.58        7.29      0.90 o 
  -6   3   6       57.84       51.41      2.99 o 
  -5   3   6       17.42       21.08      1.24 o 
  -4   3   6        0.16        0.08      0.47 o 
  -3   3   6      151.62      154.16      2.74 o 
  -2   3   6       17.40       18.93      0.94 o 
  -1   3   6        9.16        9.17      0.76 o 
   0   3   6        6.07        6.09      1.55 o 
   1   3   6      190.40      200.14      3.32 o 
   2   3   6        0.04        0.00      0.28 o 
   3   3   6        2.27        1.60      0.85 o 
   4   3   6        6.90        4.92      1.18 o 
   5   3   6       22.61       25.65      2.03 o 
   6   3   6        0.00        1.18      0.85 o 
  -8   4   6       16.67       16.72      1.55 o 
  -7   4   6        0.10        0.04      1.34 o 
  -6   4   6       12.51       13.70      1.28 o 
  -5   4   6       13.25       12.61      1.03 o 
  -4   4   6        2.48        2.49      0.63 o 
  -3   4   6        8.61        8.29      0.85 o 
  -2   4   6      124.68      124.06      2.38 o 
  -1   4   6      109.26      100.99      2.04 o 
   0   4   6       10.16       11.11      0.67 o 
   1   4   6       23.32       22.47      0.87 o 
   2   4   6       13.38       14.85      1.60 o 
   3   4   6        4.78        3.53      1.07 o 
   4   4   6        9.79       11.43      1.60 o 
   5   4   6       18.08       18.59      2.14 o 
   6   4   6        1.23        0.64      1.18 o 
  -8   5   6        5.54        6.01      0.92 o 
  -7   5   6       13.45       10.82      1.10 o 
  -6   5   6        0.54        0.81      0.96 o 
  -5   5   6        0.05        0.00      0.64 o 
  -4   5   6       56.24       58.07      2.00 o 
  -3   5   6      161.89      153.13      3.65 o 
  -2   5   6      706.67      726.59     12.94 o 
  -1   5   6       52.59       48.77      1.34 o 
   0   5   6        6.45        5.51      0.56 o 
   1   5   6        0.78        0.17      0.37 o 
   2   5   6       42.64       33.77      2.24 o 
   3   5   6        0.37        0.00      0.85 o 
   4   5   6       24.26       23.51      2.35 o 
   5   5   6       46.70       55.57      3.42 o 
  -7   6   6        3.45        2.99      0.77 o 
  -6   6   6        0.00        0.11      0.53 o 
  -5   6   6        5.20        3.63      0.74 o 
  -4   6   6      124.36      123.39      3.79 o 
  -3   6   6       14.69       17.33      1.87 o 
  -2   6   6       35.26       34.91      2.03 o 
  -1   6   6        0.05        0.11      0.53 o 
   0   6   6       16.58       18.38      1.28 o 
   1   6   6       25.26       24.38      3.21 o 
   2   6   6        1.06        3.63      1.07 o 
   3   6   6        0.62        2.99      1.18 o 
   4   6   6        9.37       12.50      1.92 o 
  -6   7   6        0.80        0.40      0.55 o 
  -5   7   6       11.19       12.44      1.20 o 
  -4   7   6       20.43       19.13      1.36 o 
  -3   7   6       87.74       82.17      5.02 o 
  -2   7   6       10.00        9.62      1.18 o 
  -1   7   6        3.40        3.53      0.85 o 
   0   7   6        6.75        5.34      0.96 o 
   2   7   6        3.29        4.59      1.28 o 
  -3   8   6        1.11        0.00      0.53 o 
  -2   8   6       10.38       13.46      1.50 o 
  -1   8   6        1.65        0.00      0.64 o 
  -1 -10   7        7.40       10.58      1.39 o 
   0 -10   7        0.00        0.21      0.64 o 
   1 -10   7        7.25        8.33      1.18 o 
   2 -10   7        4.13        3.21      0.85 o 
   3 -10   7        0.29        0.00      0.53 o 
  -3  -9   7        5.05        4.77      0.81 o 
  -2  -9   7        0.08        0.64      0.55 o 
  -1  -9   7        0.31        0.96      0.64 o 
   0  -9   7        0.01        0.00      0.53 o 
   1  -9   7        4.79        4.38      0.96 o 
   2  -9   7        9.16        7.91      1.07 o 
   3  -9   7        0.93        0.00      0.43 o 
   4  -9   7        6.38        7.80      1.28 o 
   5  -9   7        4.48        5.02      1.18 o 
  -5  -8   7        0.06        0.00      0.55 o 
  -4  -8   7       19.11       21.06      1.46 o 
  -3  -8   7       23.85       21.70      1.41 o 
  -2  -8   7        5.12        5.43      1.07 o 
  -1  -8   7       41.39       43.66      1.64 o 
   0  -8   7        1.84        0.85      0.85 o 
   1  -8   7       33.75       33.77      1.82 o 
   2  -8   7        9.85        7.59      0.96 o 
   3  -8   7        0.26        0.00      0.33 o 
   4  -8   7        3.61        3.10      0.85 o 
   5  -8   7        2.51        1.71      0.85 o 
   6  -8   7       33.24       36.65      2.56 o 
  -6  -7   7        4.68        5.90      0.92 o 
  -5  -7   7        0.01        0.00      0.48 o 
  -4  -7   7        6.22        6.05      0.79 o 
  -3  -7   7       59.06       54.90      2.46 o 
  -2  -7   7       58.52       62.33      1.95 o 
  -1  -7   7       75.14       79.71      2.18 o 
   0  -7   7        2.14        2.12      0.53 o 
   1  -7   7        2.37        2.62      0.40 o 
   2  -7   7        0.87        1.13      0.48 o 
   3  -7   7        0.04        0.00      0.53 o 
   4  -7   7        9.64        8.65      1.28 o 
   5  -7   7        0.69        0.85      0.75 o 
   6  -7   7       10.42        8.44      1.39 o 
   7  -7   7        2.92        2.88      1.07 o 
  -7  -6   7        1.11        0.57      0.61 o 
  -6  -6   7        0.60        1.18      0.61 o 
  -5  -6   7        0.44        0.58      0.53 o 
  -4  -6   7        2.13        1.60      0.64 o 
  -3  -6   7        3.06        1.27      0.55 o 
  -2  -6   7       51.62       49.86      3.47 o 
  -1  -6   7      462.58      449.35      6.76 o 
   0  -6   7        6.84        4.80      0.55 o 
   1  -6   7        0.04        0.00      0.20 o 
   2  -6   7       74.79       82.53      1.68 o 
   3  -6   7        5.11        5.06      0.43 o 
   4  -6   7       65.65       60.92      2.99 o 
   5  -6   7      109.25      110.10      4.49 o 
   6  -6   7       75.67       71.07      3.63 o 
   7  -6   7        0.94        2.46      0.96 o 
   8  -6   7        4.62        4.49      1.28 o 
  -7  -5   7        0.20        0.01      0.55 o 
  -6  -5   7        2.45        1.69      0.61 o 
  -5  -5   7       26.77       24.07      1.23 o 
  -4  -5   7        0.69        0.00      0.47 o 
  -3  -5   7      267.71      253.29      5.46 o 
  -2  -5   7      585.50      566.25      8.30 o 
  -1  -5   7      164.26      162.85      2.82 o 
   0  -5   7       34.94       35.73      2.96 o 
   1  -5   7        0.82        0.00      0.23 o 
   2  -5   7      160.90      153.05      4.92 o 
   3  -5   7        2.06        2.86      0.36 o 
   4  -5   7      306.36      288.07      5.91 o 
   5  -5   7      252.98      242.71      7.92 o 
   6  -5   7        2.42        1.18      0.75 o 
   7  -5   7       26.49       22.44      2.03 o 
   8  -5   7       13.10       15.92      1.92 o 
  -8  -4   7        2.75        3.92      1.34 o 
  -7  -4   7        0.08        0.18      0.53 o 
  -6  -4   7        2.84        2.44      0.59 o 
  -5  -4   7        0.90        1.60      0.64 o 
  -4  -4   7      246.91      233.14      4.77 o 
  -3  -4   7        8.00        5.29      0.54 o 
  -2  -4   7       37.25       44.73      1.52 o 
  -1  -4   7        5.83        3.57      0.44 o 
   0  -4   7       79.63       82.13      1.62 o 
   1  -4   7      341.19      335.55      5.03 o 
   2  -4   7       41.31       42.14      0.98 o 
   3  -4   7       92.59      100.46      2.52 o 
   4  -4   7       30.30       35.80      2.14 o 
   5  -4   7        2.27        1.96      0.49 o 
   6  -4   7       34.35       28.85      2.03 o 
   7  -4   7        3.02        2.35      0.85 o 
   8  -4   7        4.14        4.81      1.18 o 
  -8  -3   7        0.43        0.21      0.64 o 
  -7  -3   7       30.42       31.31      1.92 o 
  -6  -3   7       34.37       30.03      1.82 o 
  -5  -3   7       10.32        7.65      0.67 o 
  -4  -3   7       34.64       29.24      1.02 o 
  -3  -3   7       75.96       90.11      2.25 o 
  -2  -3   7       22.62       21.84      0.81 o 
  -1  -3   7        1.97        1.63      0.33 o 
   0  -3   7      145.87      161.67      2.69 o 
   1  -3   7       69.69       77.42      1.46 o 
   2  -3   7        3.33        6.88      0.41 o 
   3  -3   7       23.55       20.61      0.98 o 
   4  -3   7      214.75      205.73      4.49 o 
   5  -3   7       13.68       15.47      0.97 o 
   6  -3   7        7.72        6.17      1.66 o 
   7  -3   7        6.77        7.98      0.91 o 
   8  -3   7        0.01        0.85      0.75 o 
  -8  -2   7        2.93        2.52      1.34 o 
  -7  -2   7       24.04       23.77      2.62 o 
  -6  -2   7      144.62      130.76      5.64 o 
  -5  -2   7        5.15        3.82      0.72 o 
  -4  -2   7      128.95      115.67      2.30 o 
  -3  -2   7        0.13        0.00      0.36 o 
  -2  -2   7        6.20       10.37      0.62 o 
  -1  -2   7      908.61      915.80     12.83 o 
   0  -2   7       52.70       55.89      1.19 o 
   1  -2   7      370.84      375.23      5.48 o 
   2  -2   7      463.28      443.74      6.38 o 
   3  -2   7       63.47       62.98      1.85 o 
   4  -2   7        5.25        5.38      0.68 o 
   5  -2   7       10.49        8.38      0.83 o 
   6  -2   7        1.19        1.70      0.56 o 
   7  -2   7       23.95       23.38      1.32 o 
   8  -2   7        8.02        9.53      1.05 o 
  -9  -1   7        0.47        0.32      0.75 o 
  -8  -1   7        8.68        9.19      2.35 o 
  -7  -1   7       48.37       52.61      1.69 o 
  -6  -1   7      138.33      144.40      2.85 o 
  -5  -1   7       24.24       21.63      1.30 o 
  -4  -1   7        5.63        7.46      0.66 o 
  -3  -1   7       65.93       72.78      1.60 o 
  -2  -1   7       12.46       13.88      0.65 o 
  -1  -1   7      408.39      487.70      7.08 o 
   0  -1   7        0.02        0.65      0.24 o 
   1  -1   7        9.65        5.02      0.40 o 
   2  -1   7       50.61       42.61      1.43 o 
   3  -1   7        0.40        0.32      0.38 o 
   4  -1   7        0.01        0.79      0.41 o 
   5  -1   7       56.12       55.24      1.85 o 
   6  -1   7       48.65       47.18      1.77 o 
   7  -1   7       25.88       23.77      1.44 o 
   8  -1   7        4.29        6.33      0.85 o 
  -9   0   7        6.64        8.24      1.60 o 
  -8   0   7       42.28       41.52      3.26 o 
  -7   0   7       30.71       32.78      1.53 o 
  -6   0   7        1.19        1.20      0.46 o 
  -5   0   7      224.24      237.56      4.02 o 
  -4   0   7      105.81      104.67      2.29 o 
  -3   0   7       10.69       13.54      0.80 o 
  -2   0   7      108.53      110.80      2.08 o 
  -1   0   7       70.05       61.95      1.35 o 
   0   0   7       13.36       14.12      0.73 o 
   1   0   7        1.99        0.85      0.45 o 
   2   0   7      255.70      240.13      5.03 o 
   3   0   7       19.71       20.22      2.19 o 
   4   0   7        0.22        0.45      0.41 o 
   5   0   7      192.26      200.24      4.61 o 
   6   0   7       50.55       45.89      1.76 o 
   7   0   7        3.35        3.10      1.07 o 
   8   0   7        0.78        2.03      1.18 o 
  -9   1   7        0.00        0.00      0.64 o 
  -8   1   7       14.44       14.04      1.18 o 
  -7   1   7        1.94        2.78      0.63 o 
  -6   1   7        3.06        4.81      0.57 o 
  -5   1   7       55.91       57.92      1.49 o 
  -4   1   7        0.34        0.58      0.36 o 
  -3   1   7      101.07      112.16      2.18 o 
  -2   1   7        1.44        1.50      0.35 o 
  -1   1   7       57.25       70.12      1.50 o 
   0   1   7       10.95       11.66      0.55 o 
   1   1   7        8.24        9.07      0.53 o 
   2   1   7       15.72       11.55      1.60 o 
   3   1   7        2.40        2.95      0.60 o 
   4   1   7       18.05       15.80      1.08 o 
   5   1   7        9.12        9.68      1.44 o 
   6   1   7       15.55       15.49      1.92 o 
   7   1   7        4.96        3.63      1.18 o 
  -9   2   7        0.04        0.51      0.64 o 
  -8   2   7        7.18        7.78      0.97 o 
  -7   2   7       15.45       14.27      1.15 o 
  -6   2   7        0.24        0.00      0.53 o 
  -5   2   7       93.22       96.03      2.05 o 
  -4   2   7       13.26       11.43      0.69 o 
  -3   2   7        4.26        5.96      0.52 o 
  -2   2   7      118.49      115.88      2.23 o 
  -1   2   7        0.30        0.52      0.32 o 
   0   2   7        7.46        9.96      0.79 o 
   1   2   7        1.02        1.53      0.34 o 
   2   2   7      101.68      107.41      2.87 o 
   3   2   7       17.83       19.00      1.87 o 
   4   2   7       17.45       15.78      1.17 o 
   5   2   7       28.49       28.00      2.14 o 
   6   2   7        3.98        5.66      1.28 o 
   7   2   7        0.71        0.85      0.96 o 
  -8   3   7        2.01        0.65      0.59 o 
  -7   3   7       13.49       12.39      1.92 o 
  -6   3   7        5.75        4.38      1.28 o 
  -5   3   7        1.54        1.37      0.69 o 
  -4   3   7       20.34       19.64      1.76 o 
  -3   3   7       13.86       14.03      0.75 o 
  -2   3   7       69.53       72.89      1.67 o 
  -1   3   7       14.56       13.30      0.72 o 
   0   3   7        7.43        8.46      0.61 o 
   1   3   7        9.07        8.88      0.63 o 
   2   3   7       32.52       29.27      1.46 o 
   3   3   7        0.30        0.21      0.64 o 
   4   3   7        0.78        0.21      0.75 o 
   5   3   7        0.17        0.00      0.85 o 
   6   3   7        0.26        1.50      1.07 o 
  -8   4   7        0.34        0.12      0.55 o 
  -7   4   7        0.09        0.43      0.53 o 
  -6   4   7        0.46        0.96      0.75 o 
  -5   4   7        2.37        3.23      0.69 o 
  -4   4   7       43.89       40.81      1.66 o 
  -3   4   7      556.04      581.37     10.65 o 
  -2   4   7        8.59        6.55      0.63 o 
  -1   4   7       40.94       44.18      1.27 o 
   0   4   7       20.17       19.90      1.20 o 
   1   4   7      190.60      179.79      3.19 o 
   2   4   7      125.49      123.26      4.60 o 
   3   4   7        3.09        3.21      1.07 o 
   4   4   7       23.78       22.55      2.24 o 
   5   4   7       20.43       33.87      2.67 o 
  -7   5   7        1.62        2.46      0.71 o 
  -6   5   7        0.18        0.15      0.53 o 
  -5   5   7       21.49       20.91      1.30 o 
  -4   5   7        0.27        0.00      0.64 o 
  -3   5   7       50.61       48.03      1.80 o 
  -2   5   7        7.10        7.61      0.91 o 
  -1   5   7       32.27       31.41      3.90 o 
   0   5   7       69.15       68.20      2.78 o 
   1   5   7        9.54       10.15      1.39 o 
   2   5   7        1.65        0.43      0.85 o 
   3   5   7        2.38        0.85      0.96 o 
   4   5   7        0.95        1.50      1.07 o 
  -6   6   7        0.01        0.26      0.53 o 
  -5   6   7       17.52       16.66      2.72 o 
  -4   6   7       30.20       29.83      1.51 o 
  -3   6   7        4.50        5.01      0.81 o 
  -2   6   7        6.82        5.35      0.74 o 
  -1   6   7        7.79        8.01      1.07 o 
   0   6   7        9.33        6.52      0.96 o 
   1   6   7        7.16       10.36      1.50 o 
   2   6   7        3.90        3.95      1.18 o 
   3   6   7        5.29        6.52      1.50 o 
  -4   7   7       22.27       19.28      1.38 o 
  -3   7   7       77.63       69.26      2.99 o 
  -2   7   7        0.69        0.00      0.53 o 
  -1   7   7        3.24        3.31      0.85 o 
   0   7   7        5.88        5.77      0.96 o 
  -1 -10   8        2.12        4.27      1.07 o 
   0 -10   8        1.40        1.82      0.75 o 
   1 -10   8        6.91        5.88      1.07 o 
   2 -10   8        5.77        4.92      0.96 o 
   3 -10   8        1.61        1.28      0.75 o 
  -3  -9   8        3.17        2.76      0.71 o 
  -2  -9   8        1.81        1.33      0.61 o 
  -1  -9   8        7.81        8.24      1.23 o 
   0  -9   8        5.02        6.52      1.07 o 
   1  -9   8        7.90        7.05      1.07 o 
   2  -9   8        8.21       10.58      1.28 o 
   4  -9   8        7.09        9.30      1.39 o 
   5  -9   8        6.91        8.76      1.39 o 
  -4  -8   8        4.61        5.59      0.87 o 
  -3  -8   8       15.01       18.35      1.33 o 
  -2  -8   8        3.73        3.81      0.71 o 
  -1  -8   8      109.66      115.16      2.89 o 
   0  -8   8        0.00        0.00      0.43 o 
   1  -8   8        4.60        5.34      0.85 o 
   2  -8   8        9.80        9.84      0.79 o 
   3  -8   8       24.02       20.20      1.71 o 
   4  -8   8        6.64        6.41      1.18 o 
   5  -8   8        0.81        1.39      0.75 o 
   6  -8   8        0.92        1.39      0.85 o 
  -6  -7   8        0.59        0.21      0.75 o 
  -5  -7   8        0.48        0.26      0.56 o 
  -4  -7   8       17.33       15.45      1.23 o 
  -3  -7   8        0.82        0.38      0.51 o 
  -2  -7   8       23.44       22.67      1.26 o 
  -1  -7   8        2.75        3.33      0.67 o 
   0  -7   8      129.73      134.14      3.04 o 
   1  -7   8        7.04        8.33      0.96 o 
   2  -7   8        0.01        0.48      0.28 o 
   3  -7   8       20.31       18.81      1.50 o 
   4  -7   8        9.54        9.62      1.28 o 
   5  -7   8        7.44        8.33      1.39 o 
   6  -7   8       15.78       14.75      1.82 o 
   7  -7   8       30.76       26.18      2.24 o 
  -6  -6   8        0.19        0.00      0.64 o 
  -5  -6   8       37.70       37.78      1.67 o 
  -4  -6   8        2.59        2.49      0.85 o 
  -3  -6   8      129.11      128.51      6.36 o 
  -2  -6   8      905.65      902.81     15.38 o 
  -1  -6   8       32.30       37.09      1.16 o 
   0  -6   8      195.34      192.69      3.87 o 
   1  -6   8        2.77        1.81      0.36 o 
   2  -6   8       12.94       12.32      0.77 o 
   3  -6   8       67.11       71.97      2.10 o 
   4  -6   8       89.42       76.00      3.53 o 
   5  -6   8       77.51       78.02      3.63 o 
   6  -6   8       47.30       47.66      2.89 o 
   7  -6   8        5.96        4.92      1.18 o 
  -7  -5   8        2.64        3.53      0.96 o 
  -6  -5   8        1.87        0.28      0.49 o 
  -5  -5   8       24.71       20.94      1.34 o 
  -4  -5   8       80.04       68.74      2.10 o 
  -3  -5   8       84.61       88.63      2.39 o 
  -2  -5   8       58.61       55.68      1.46 o 
  -1  -5   8      238.72      223.78     14.45 o 
   0  -5   8       11.41       13.99      0.69 o 
   1  -5   8        6.44        7.17      0.50 o 
   2  -5   8       19.71       23.34      1.07 o 
   3  -5   8        4.95        1.72      1.76 o 
   4  -5   8      149.69      147.23      3.53 o 
   5  -5   8       21.99       18.81      1.71 o 
   6  -5   8       33.25       28.75      2.14 o 
   7  -5   8        9.89       10.90      1.60 o 
  -8  -4   8        0.18        0.00      0.69 o 
  -7  -4   8        6.71        6.40      1.18 o 
  -6  -4   8        5.65        7.09      1.23 o 
  -5  -4   8        0.47        0.08      0.48 o 
  -4  -4   8       22.80       24.59      1.16 o 
  -3  -4   8       64.12       58.41      1.52 o 
  -2  -4   8       28.01       20.49      1.00 o 
  -1  -4   8        4.09        2.95      0.45 o 
   0  -4   8       74.47       75.24      1.56 o 
   1  -4   8        0.11        0.58      0.24 o 
   2  -4   8      129.03      125.69      3.01 o 
   3  -4   8       74.84       81.98      2.30 o 
   4  -4   8      180.26      165.47      3.84 o 
   5  -4   8       84.65       75.67      2.30 o 
   6  -4   8        0.96        0.53      0.36 o 
   7  -4   8        2.37        2.56      0.85 o 
   8  -4   8        1.24        2.46      0.96 o 
  -8  -3   8        2.05        1.00      1.07 o 
  -7  -3   8       11.89       11.37      1.08 o 
  -6  -3   8        0.03        0.00      0.91 o 
  -5  -3   8       56.39       55.38      1.52 o 
  -4  -3   8       34.67       30.55      1.26 o 
  -3  -3   8       74.19       70.00      1.71 o 
  -2  -3   8        3.29        5.45      0.54 o 
  -1  -3   8       28.03       27.59      0.91 o 
   0  -3   8       12.66       15.51      0.64 o 
   1  -3   8       46.91       47.03      1.13 o 
   2  -3   8        2.92        1.57      0.41 o 
   3  -3   8      398.05      377.11      7.52 o 
   4  -3   8      401.74      395.61      7.90 o 
   5  -3   8       27.50       24.98      2.14 o 
   6  -3   8       18.64       19.38      1.24 o 
   7  -3   8        2.79        3.24      0.68 o 
   8  -3   8       10.87       11.54      1.60 o 
  -8  -2   8       13.68       15.49      1.31 o 
  -7  -2   8       27.34       26.76      1.41 o 
  -6  -2   8       25.36       23.71      1.07 o 
  -5  -2   8        6.49        5.42      0.62 o 
  -4  -2   8       60.67       57.01      1.49 o 
  -3  -2   8       81.49       77.50      1.72 o 
  -2  -2   8        6.67        5.82      0.52 o 
  -1  -2   8       45.48       57.12      1.40 o 
   0  -2   8        5.99        4.71      0.61 o 
   1  -2   8        0.01        0.00      0.21 o 
   2  -2   8        0.54        0.71      0.43 o 
   3  -2   8       53.05       57.40      2.35 o 
   4  -2   8       31.27       32.72      2.62 o 
   5  -2   8        5.52        5.71      0.74 o 
   6  -2   8       21.41       20.81      1.44 o 
   7  -2   8        0.76        0.76      0.51 o 
   8  -2   8        0.32        1.40      1.02 o 
  -8  -1   8        0.04        0.00      0.48 o 
  -7  -1   8       26.38       23.55      1.12 o 
  -6  -1   8      222.13      233.16      4.10 o 
  -5  -1   8       13.21       11.74      0.78 o 
  -4  -1   8       81.17       79.18      1.83 o 
  -3  -1   8        4.34        2.87      0.53 o 
  -2  -1   8       19.92       26.19      1.03 o 
  -1  -1   8      277.76      282.75      4.45 o 
   0  -1   8       86.68       94.70      1.82 o 
   1  -1   8        5.23        6.70      0.43 o 
   2  -1   8       18.15       15.79      1.28 o 
   3  -1   8      110.74      105.04      2.76 o 
   4  -1   8        6.29        6.52      0.85 o 
   5  -1   8       22.22       21.23      1.21 o 
   6  -1   8       20.73       18.53      1.26 o 
   7  -1   8        5.74        6.17      0.82 o 
  -8   0   8       50.52       55.25      3.31 o 
  -7   0   8        6.40        6.68      0.72 o 
  -6   0   8       47.28       49.54      1.46 o 
  -5   0   8       14.91       14.60      0.87 o 
  -4   0   8        7.08        6.59      0.84 o 
  -3   0   8        5.65        4.89      0.52 o 
  -2   0   8      146.26      137.46      2.51 o 
  -1   0   8       34.44       35.53      1.04 o 
   0   0   8        6.88       13.06      0.64 o 
   1   0   8      393.40      373.04      5.57 o 
   2   0   8       13.77       12.10      1.28 o 
   3   0   8       16.17       16.57      1.05 o 
   4   0   8        7.00        5.22      0.96 o 
   5   0   8        4.05        4.02      0.67 o 
   6   0   8       17.37       18.98      1.66 o 
   7   0   8        2.01        2.78      1.07 o 
  -8   1   8       17.23       17.20      1.36 o 
  -7   1   8        1.27        0.77      0.53 o 
  -6   1   8        9.46        9.45      0.94 o 
  -5   1   8       64.06       69.29      2.08 o 
  -4   1   8       24.13       21.57      0.89 o 
  -3   1   8        1.43        0.58      0.34 o 
  -2   1   8        3.88        3.46      0.72 o 
  -1   1   8       37.84       46.30      2.83 o 
   0   1   8        0.62        2.51      0.47 o 
   1   1   8       27.11       25.48      1.26 o 
   2   1   8       85.10       86.57      2.52 o 
   3   1   8        1.00        2.02      0.59 o 
   4   1   8       10.41        8.62      1.02 o 
   5   1   8       14.37       16.92      1.23 o 
   6   1   8       11.08       10.79      1.71 o 
   7   1   8        0.01        2.14      1.18 o 
  -8   2   8        1.76        1.32      1.28 o 
  -7   2   8        3.20        4.07      0.85 o 
  -6   2   8       11.62       12.32      1.10 o 
  -5   2   8      122.97      120.46      3.11 o 
  -4   2   8       38.57       37.38      1.17 o 
  -3   2   8       17.12       19.19      2.14 o 
  -2   2   8        3.81        4.78      0.62 o 
  -1   2   8      108.75      113.60      2.98 o 
   0   2   8       58.26       58.85      1.70 o 
   1   2   8        4.45        5.87      0.85 o 
   2   2   8       17.95       20.72      1.26 o 
   3   2   8       42.95       42.28      1.77 o 
   4   2   8        0.56        0.21      0.75 o 
   5   2   8       28.16       24.79      2.14 o 
   6   2   8        7.87        7.16      1.50 o 
  -8   3   8        2.36        4.70      1.39 o 
  -7   3   8        1.65        2.35      1.28 o 
  -6   3   8        5.87        5.31      0.85 o 
  -5   3   8       12.97       11.44      1.08 o 
  -4   3   8        1.67        0.92      0.55 o 
  -3   3   8        0.66        0.81      0.42 o 
  -2   3   8      243.57      245.07      4.13 o 
  -1   3   8      238.19      236.83      3.98 o 
   0   3   8       38.29       34.54      1.12 o 
   1   3   8       16.18       15.39      1.23 o 
   2   3   8        3.67        3.21      0.96 o 
   3   3   8        0.14        0.21      0.85 o 
   4   3   8        0.27        0.21      0.85 o 
   5   3   8        6.57        7.48      1.60 o 
  -7   4   8        0.30        0.43      0.61 o 
  -6   4   8       33.50       33.34      1.62 o 
  -5   4   8        4.89        4.22      0.81 o 
  -4   4   8       16.75       19.62      1.24 o 
  -3   4   8      123.88      130.86      3.34 o 
  -2   4   8       11.08       11.03      0.77 o 
  -1   4   8       10.16       11.65      1.49 o 
   0   4   8        0.15        0.00      0.43 o 
   1   4   8       14.43       16.08      1.31 o 
   2   4   8        0.73        0.32      0.75 o 
   3   4   8        4.70        3.21      1.18 o 
   4   4   8       19.35       29.06      2.46 o 
  -6   5   8        7.77        6.04      0.96 o 
  -5   5   8       10.64        8.52      1.03 o 
  -4   5   8       20.21       22.37      1.40 o 
  -3   5   8       30.10       33.24      1.54 o 
  -2   5   8        7.36        7.24      0.91 o 
  -1   5   8       15.06       16.07      1.08 o 
   0   5   8        4.70        4.06      1.07 o 
   1   5   8       13.50       11.22      1.50 o 
   2   5   8        1.42        0.96      0.96 o 
   3   5   8        0.00        0.53      0.85 o 
  -5   6   8        1.38        1.65      0.75 o 
  -4   6   8       94.16       96.96      4.70 o 
  -3   6   8       66.47       61.49      2.21 o 
  -2   6   8       48.89       49.28      1.90 o 
  -1   6   8        1.20        1.50      0.64 o 
   1   6   8        8.71        8.33      1.50 o 
   2   6   8        5.50        6.41      1.50 o 
   0 -10   9        0.87        1.50      0.85 o 
   1 -10   9       12.93       13.89      1.50 o 
   2 -10   9        7.79       10.79      1.39 o 
  -3  -9   9        0.58        0.20      0.85 o 
  -2  -9   9        9.31       11.97      2.35 o 
  -1  -9   9        4.48        3.97      0.74 o 
   0  -9   9        0.36        0.11      0.64 o 
   1  -9   9        1.89        1.71      0.75 o 
   2  -9   9       57.60       52.69      2.35 o 
   3  -9   9       12.70       11.43      1.50 o 
   4  -9   9        0.10        0.85      0.64 o 
  -4  -8   9        8.63        8.44      1.05 o 
  -3  -8   9        0.09        0.00      1.12 o 
  -2  -8   9       28.77       26.21      1.60 o 
  -1  -8   9       49.69       49.91      2.46 o 
   0  -8   9        4.92        4.12      0.67 o 
   1  -8   9        0.00        0.00      0.43 o 
   2  -8   9        3.83        2.23      0.49 o 
   3  -8   9        8.11        9.62      1.28 o 
   4  -8   9       35.78       34.41      2.24 o 
   5  -8   9        0.17        1.39      0.75 o 
   6  -8   9       25.89       29.17      2.46 o 
  -5  -7   9        2.09        2.01      0.71 o 
  -4  -7   9        3.82        5.31      0.79 o 
  -3  -7   9        9.08        6.60      0.87 o 
  -2  -7   9       96.33       96.48      2.94 o 
  -1  -7   9       16.03       15.39      1.08 o 
   0  -7   9       13.10       17.81      0.83 o 
   1  -7   9       34.14       34.34      1.10 o 
   2  -7   9       49.18       45.44      1.62 o 
   3  -7   9        1.90        2.46      0.75 o 
   4  -7   9        1.63        2.14      0.75 o 
   5  -7   9       15.92       16.67      1.82 o 
   6  -7   9        0.82        2.67      0.96 o 
  -6  -6   9        9.59        7.43      0.97 o 
  -5  -6   9        2.77        3.29      0.71 o 
  -4  -6   9       19.96       25.97      1.36 o 
  -3  -6   9        8.53        6.79      0.79 o 
  -2  -6   9        0.07        0.28      0.43 o 
  -1  -6   9        4.42        3.81      0.53 o 
   0  -6   9       20.27       23.45      0.91 o 
   1  -6   9        7.68        9.92      0.63 o 
   2  -6   9        5.48        4.65      0.85 o 
   3  -6   9        9.58        7.51      2.62 o 
   4  -6   9        0.13        0.75      0.64 o 
   5  -6   9        1.09        1.28      0.64 o 
   6  -6   9        5.48        6.62      1.28 o 
   7  -6   9        0.79        1.18      0.85 o 
  -7  -5   9        0.00        0.00      1.02 o 
  -6  -5   9       11.47       11.12      1.05 o 
  -5  -5   9       47.82       44.43      2.51 o 
  -4  -5   9        0.55        0.58      0.53 o 
  -3  -5   9      133.39      133.07      3.18 o 
  -2  -5   9        0.53        0.48      0.42 o 
  -1  -5   9        3.26        4.14      0.49 o 
   0  -5   9      104.00      108.26      2.11 o 
   1  -5   9        7.04        7.73      0.58 o 
   2  -5   9      258.03      238.15      5.10 o 
   3  -5   9        0.01        0.21      0.38 o 
   4  -5   9        0.62        0.41      0.41 o 
   5  -5   9        5.66        4.43      0.64 o 
   6  -5   9        1.57        2.56      0.85 o 
   7  -5   9        9.05        9.08      1.50 o 
  -7  -4   9        2.91        2.18      0.77 o 
  -6  -4   9        3.04        4.33      0.77 o 
  -5  -4   9       46.16       43.30      1.67 o 
  -4  -4   9       12.81       12.52      0.86 o 
  -3  -4   9      450.04      442.60     14.08 o 
  -2  -4   9      284.96      268.37      4.38 o 
  -1  -4   9      183.30      169.76      3.00 o 
   0  -4   9       66.53       73.18      1.60 o 
   1  -4   9       28.68       28.36      0.89 o 
   2  -4   9        6.10        5.79      0.68 o 
   3  -4   9      238.96      222.88      4.87 o 
   4  -4   9      245.15      226.51      5.99 o 
   5  -4   9       15.13       14.93      1.98 o 
   6  -4   9       24.11       25.30      1.87 o 
   7  -4   9        0.16        0.11      0.64 o 
  -8  -3   9        3.64        1.83      0.73 o 
  -7  -3   9        0.91        0.00      0.55 o 
  -6  -3   9        5.21        4.59      0.77 o 
  -5  -3   9      166.30      152.58      3.58 o 
  -4  -3   9      397.87      400.60      7.93 o 
  -3  -3   9       12.57       11.47      0.78 o 
  -2  -3   9        5.65        7.21      0.61 o 
  -1  -3   9       28.87       29.62      1.08 o 
   0  -3   9        0.93        0.36      0.26 o 
   1  -3   9        1.63        0.98      0.40 o 
   2  -3   9      106.82       96.25      2.57 o 
   3  -3   9      236.83      220.93      4.87 o 
   4  -3   9       52.20       49.47      1.77 o 
   5  -3   9        0.15        0.27      0.45 o 
   6  -3   9       10.46        8.34      0.94 o 
   7  -3   9        4.75        4.13      0.76 o 
  -8  -2   9        9.72       10.67      1.50 o 
  -7  -2   9       66.50       59.47      2.10 o 
  -6  -2   9        0.62        0.41      0.53 o 
  -5  -2   9       45.19       42.79      1.45 o 
  -4  -2   9       66.27       72.37      2.32 o 
  -3  -2   9       51.51       47.08      1.33 o 
  -2  -2   9       13.17       13.03      0.70 o 
  -1  -2   9        9.40        9.53      0.63 o 
   0  -2   9        5.19        6.89      0.57 o 
   1  -2   9       33.93       33.19      1.43 o 
   2  -2   9      297.08      303.06      6.31 o 
   3  -2   9      276.51      273.72      5.82 o 
   4  -2   9      140.10      130.50      3.53 o 
   5  -2   9        7.82        6.26      0.96 o 
   6  -2   9       16.60       19.30      1.66 o 
   7  -2   9        5.65        5.44      0.83 o 
  -8  -1   9       23.04       23.56      1.29 o 
  -7  -1   9       15.12       13.61      0.97 o 
  -6  -1   9      134.29      135.45      2.80 o 
  -5  -1   9       28.87       29.84      1.13 o 
  -4  -1   9        7.40        8.38      0.79 o 
  -3  -1   9        4.43        4.31      0.54 o 
  -2  -1   9       29.62       26.67      0.97 o 
  -1  -1   9      182.71      198.34      3.36 o 
   0  -1   9      162.85      175.44      2.97 o 
   1  -1   9       22.52       22.66      2.51 o 
   2  -1   9       11.10       14.21      1.09 o 
   3  -1   9      728.91      695.72     13.22 o 
   4  -1   9       79.68       78.47      2.42 o 
   5  -1   9        5.92        7.61      0.87 o 
   6  -1   9        0.03        0.44      0.51 o 
   7  -1   9        7.89        8.99      0.97 o 
  -8   0   9        1.11        0.00      1.07 o 
  -7   0   9        7.35        6.23      0.87 o 
  -6   0   9       14.09       14.18      0.90 o 
  -5   0   9        1.38        1.18      0.46 o 
  -4   0   9        1.10        2.03      0.41 o 
  -3   0   9        0.02        0.00      0.57 o 
  -2   0   9        0.01        0.00      0.49 o 
  -1   0   9       12.10       12.97      0.72 o 
   0   0   9      109.21      101.72      2.74 o 
   1   0   9       70.90       70.85      2.22 o 
   2   0   9       99.94       95.27      5.72 o 
   3   0   9        3.38        2.00      0.69 o 
   4   0   9        3.70        3.37      0.68 o 
   5   0   9        2.61        1.98      0.60 o 
   6   0   9        6.93        7.02      0.90 o 
  -8   1   9        0.43        0.01      0.59 o 
  -7   1   9        0.80        0.00      0.80 o 
  -6   1   9       12.69       11.75      1.60 o 
  -5   1   9       47.90       53.21      1.49 o 
  -4   1   9        0.42        0.70      0.39 o 
  -3   1   9       38.60       41.93      1.25 o 
  -2   1   9      308.50      314.37      5.02 o 
  -1   1   9       10.67       14.56      0.75 o 
   0   1   9      137.01      145.02      2.67 o 
   1   1   9       21.02       24.36      1.34 o 
   2   1   9        2.60        3.65      1.18 o 
   3   1   9       16.66       15.99      1.24 o 
   4   1   9       11.29        8.00      0.94 o 
   5   1   9       71.52       72.18      2.49 o 
   6   1   9        0.32        0.11      0.85 o 
  -8   2   9        3.26        2.76      0.79 o 
  -7   2   9        0.90        1.65      0.65 o 
  -6   2   9       17.05       17.41      1.55 o 
  -5   2   9       17.57       16.16      1.20 o 
  -4   2   9       17.92       17.11      0.85 o 
  -3   2   9       40.49       38.73      1.50 o 
  -2   2   9       13.90       15.40      0.85 o 
  -1   2   9       19.88       17.68      2.26 o 
   0   2   9       47.85       43.43      2.40 o 
   1   2   9       89.03       78.45      2.45 o 
   2   2   9        0.04        1.28      0.63 o 
   3   2   9       15.87       15.35      1.28 o 
   4   2   9        9.53        8.33      1.50 o 
   5   2   9        1.24        0.75      0.85 o 
  -7   3   9       14.22       13.89      1.31 o 
  -6   3   9        8.06       10.82      1.18 o 
  -5   3   9       98.94       99.02      2.90 o 
  -4   3   9       39.95       37.24      1.64 o 
  -3   3   9        3.17        3.96      0.59 o 
  -2   3   9       84.86       77.32      1.86 o 
  -1   3   9       67.22       68.00      2.31 o 
   0   3   9        0.29        1.14      0.66 o 
   1   3   9        0.10        0.00      0.65 o 
   2   3   9       26.09       29.28      3.69 o 
   3   3   9        2.06        0.85      0.96 o 
   4   3   9        1.21        0.64      0.85 o 
   5   3   9        0.00        0.00      0.96 o 
  -7   4   9        3.36        2.66      0.77 o 
  -6   4   9        7.01        7.15      0.99 o 
  -5   4   9       16.83       15.03      1.26 o 
  -4   4   9       26.81       27.27      1.48 o 
  -3   4   9        6.77        5.85      0.87 o 
  -2   4   9        0.16        0.16      0.49 o 
  -1   4   9        3.61        4.94      0.67 o 
   0   4   9       12.06       10.25      1.13 o 
   1   4   9       39.86       43.60      2.56 o 
   2   4   9        8.65        8.65      1.50 o 
   3   4   9        2.07        1.18      0.96 o 
  -5   5   9       12.24       14.72      1.33 o 
  -4   5   9       56.17       55.78      2.16 o 
  -3   5   9       30.85       34.51      1.64 o 
  -2   5   9       77.04       81.53      2.51 o 
  -1   5   9        2.70        3.24      0.67 o 
   0   5   9        0.01        0.00      0.75 o 
   1   5   9        4.47        5.02      1.28 o 
   2   5   9        1.42        5.88      1.39 o 
  -4   6   9        0.22        0.24      0.66 o 
  -3   6   9       10.60        7.27      1.82 o 
  -2   6   9        7.51        7.91      1.18 o 
  -2  -9  10        1.75        0.62      1.23 o 
  -1  -9  10        7.15        9.99      1.05 o 
   0  -9  10        3.57        3.63      0.85 o 
   1  -9  10       27.89       34.09      1.92 o 
   3  -9  10        1.42        4.38      0.96 o 
   4  -9  10        2.20        4.49      0.96 o 
  -4  -8  10       38.38       43.96      1.90 o 
  -3  -8  10       15.03       15.64      1.26 o 
  -2  -8  10        2.90        5.08      0.91 o 
  -1  -8  10       54.43       52.58      1.87 o 
   0  -8  10       24.87       28.67      2.19 o 
   1  -8  10       70.54       75.94      2.18 o 
   2  -8  10       22.99       32.59      2.14 o 
   3  -8  10        5.01        3.42      0.85 o 
   4  -8  10        6.11        5.66      1.07 o 
   5  -8  10        5.10        6.30      1.28 o 
  -5  -7  10       19.92       27.65      1.51 o 
  -4  -7  10        9.48        8.52      0.95 o 
  -3  -7  10        2.21        1.43      0.56 o 
  -2  -7  10       10.46        8.49      0.87 o 
  -1  -7  10      126.68      133.99      3.20 o 
   0  -7  10        0.75        0.98      0.45 o 
   1  -7  10        1.33        0.78      0.36 o 
   2  -7  10       34.45       26.88      1.28 o 
   3  -7  10        7.10        8.23      1.28 o 
   4  -7  10        0.69        0.96      0.64 o 
   5  -7  10        3.58        5.56      1.18 o 
   6  -7  10        0.03        0.53      0.64 o 
  -6  -6  10        6.22        5.17      0.91 o 
  -5  -6  10        4.65        3.35      1.02 o 
  -4  -6  10        6.97        6.39      0.87 o 
  -3  -6  10       71.02       71.79      2.89 o 
  -2  -6  10       39.72       40.09      1.57 o 
  -1  -6  10        9.43        9.76      0.85 o 
   0  -6  10      117.43      118.32      2.34 o 
   1  -6  10       56.01       47.74      1.77 o 
   2  -6  10        1.67        0.80      0.80 o 
   3  -6  10        4.61        4.37      0.64 o 
   4  -6  10        2.97        2.67      0.85 o 
   5  -6  10        2.03        0.85      0.75 o 
   6  -6  10       11.75       13.25      1.71 o 
  -6  -5  10       13.55       14.90      1.28 o 
  -5  -5  10       24.96       29.09      1.46 o 
  -4  -5  10        0.03        0.39      0.48 o 
  -3  -5  10       49.18       47.59      1.48 o 
  -2  -5  10       26.71       29.71      3.05 o 
  -1  -5  10        8.08        6.22      0.85 o 
   0  -5  10        0.07        0.00      0.51 o 
   1  -5  10        0.01        0.42      0.49 o 
   2  -5  10        0.77        0.28      0.43 o 
   3  -5  10        2.49        2.41      0.53 o 
   4  -5  10        0.32        0.55      0.41 o 
   5  -5  10        2.03        1.72      0.56 o 
   6  -5  10       10.33       11.86      1.60 o 
  -7  -4  10       13.89       18.03      1.38 o 
  -6  -4  10       27.87       25.07      1.44 o 
  -5  -4  10       40.66       34.95      1.82 o 
  -4  -4  10       21.66       22.67      1.20 o 
  -3  -4  10      147.03      143.48      2.81 o 
  -2  -4  10       13.04       12.91      0.82 o 
  -1  -4  10        7.67        6.81      0.62 o 
   0  -4  10       41.88       42.07      1.24 o 
   1  -4  10        5.10        5.78      0.76 o 
   2  -4  10       14.93       15.53      1.13 o 
   3  -4  10       25.59       26.27      1.50 o 
   4  -4  10      129.26      130.46      3.39 o 
   5  -4  10       14.32       14.00      1.13 o 
   6  -4  10        1.10        1.56      0.56 o 
   7  -4  10        7.74        9.83      1.50 o 
  -7  -3  10        7.16        6.41      0.92 o 
  -6  -3  10        0.39        0.95      0.59 o 
  -5  -3  10        4.42        2.70      0.74 o 
  -4  -3  10       10.36       11.72      1.10 o 
  -3  -3  10        2.81        2.93      0.48 o 
  -2  -3  10        7.86        9.18      0.69 o 
  -1  -3  10       91.62       85.87      1.88 o 
   0  -3  10       46.98       42.89      1.20 o 
   1  -3  10       40.33       36.00      1.51 o 
   2  -3  10       31.20       33.38      1.47 o 
   3  -3  10       10.36        8.65      0.87 o 
   4  -3  10      145.02      141.54      6.31 o 
   5  -3  10       52.51       50.23      4.01 o 
   6  -3  10        4.96        5.99      0.82 o 
   7  -3  10        0.08        1.20      0.59 o 
  -7  -2  10       13.08       13.65      1.29 o 
  -6  -2  10       16.15       13.43      0.97 o 
  -5  -2  10        3.90        2.90      0.59 o 
  -4  -2  10      126.69      133.34      3.03 o 
  -3  -2  10       34.53       35.30      1.18 o 
  -2  -2  10       90.83       89.13      1.97 o 
  -1  -2  10        4.14        4.17      0.50 o 
   0  -2  10        9.97        9.68      0.63 o 
   1  -2  10        2.03        1.90      0.59 o 
   2  -2  10      823.44      786.30     16.36 o 
   3  -2  10      450.26      439.29      8.81 o 
   4  -2  10        8.40        6.95      0.83 o 
   5  -2  10       23.89       24.20      3.10 o 
   6  -2  10        5.27        6.17      1.23 o 
  -8  -1  10        0.07        0.00      0.64 o 
  -7  -1  10        0.08        0.00      0.54 o 
  -6  -1  10        1.49        2.52      0.58 o 
  -5  -1  10        9.01       10.44      0.83 o 
  -4  -1  10       85.30       84.66      2.00 o 
  -3  -1  10        1.36        0.25      0.34 o 
  -2  -1  10        9.50        9.21      0.68 o 
  -1  -1  10        7.07        7.05      1.01 o 
   0  -1  10        4.82        4.51      0.85 o 
   1  -1  10        7.18        5.74      0.82 o 
   2  -1  10       42.75       39.80      1.69 o 
   3  -1  10       51.58       57.37      2.08 o 
   4  -1  10       17.54       18.74      1.44 o 
   5  -1  10        9.82        9.19      1.39 o 
   6  -1  10        9.95       11.90      2.14 o 
  -7   0  10        1.40        0.69      1.18 o 
  -6   0  10        3.70        3.74      0.64 o 
  -5   0  10       32.94       36.19      1.26 o 
  -4   0  10        0.06        0.09      0.48 o 
  -3   0  10        0.30        0.00      0.43 o 
  -2   0  10        5.43        3.56      0.49 o 
  -1   0  10        4.62        4.76      0.54 o 
   0   0  10       19.16       20.90      1.28 o 
   1   0  10        8.72        8.76      1.00 o 
   2   0  10        0.28        1.55      0.61 o 
   3   0  10        0.07        0.08      0.59 o 
   4   0  10        0.00        0.47      0.59 o 
   5   0  10        6.01        4.97      1.02 o 
   6   0  10        3.00        3.31      1.28 o 
  -7   1  10        0.34        0.84      0.65 o 
  -6   1  10        7.12        5.42      0.91 o 
  -5   1  10       28.59       30.94      1.17 o 
  -4   1  10        6.89        6.09      0.71 o 
  -3   1  10       16.84       16.28      0.91 o 
  -2   1  10       42.52       43.18      1.30 o 
  -1   1  10      145.00      148.84      3.35 o 
   0   1  10      236.43      220.82      5.05 o 
   1   1  10        7.89        5.17      0.87 o 
   2   1  10       17.39       15.26      1.28 o 
   3   1  10        2.34        4.37      1.18 o 
   4   1  10        0.19        0.38      0.85 o 
   5   1  10        1.67        2.24      1.18 o 
  -7   2  10        2.81        3.63      0.81 o 
  -6   2  10        9.05        8.09      0.99 o 
  -5   2  10        8.04        8.05      1.18 o 
  -4   2  10       15.16       13.16      1.13 o 
  -3   2  10      132.42      135.59      2.76 o 
  -2   2  10      160.47      160.72      4.05 o 
  -1   2  10        6.55        6.53      0.65 o 
   0   2  10        5.06        4.76      0.81 o 
   1   2  10        2.55        1.88      0.71 o 
   2   2  10        0.47        1.07      0.73 o 
   3   2  10        2.51        1.32      0.71 o 
   4   2  10        1.92        2.14      1.07 o 
   5   2  10        0.33        0.00      0.96 o 
  -6   3  10       15.86       14.29      1.30 o 
  -5   3  10        0.02        0.00      1.02 o 
  -4   3  10       27.40       28.87      2.67 o 
  -3   3  10       13.74       13.53      1.16 o 
  -2   3  10      154.59      162.46      3.14 o 
  -1   3  10        7.40        5.37      0.89 o 
   0   3  10        0.18        0.00      0.64 o 
   1   3  10       23.80       22.36      1.87 o 
   2   3  10        9.51       12.06      1.31 o 
   3   3  10        0.18        0.00      0.85 o 
   4   3  10       22.19       24.26      2.46 o 
  -6   4  10       12.44       12.96      2.14 o 
  -5   4  10        8.36        7.17      1.05 o 
  -4   4  10        7.31        6.00      1.02 o 
  -3   4  10       12.28       12.05      2.03 o 
  -2   4  10        0.44        0.65      0.58 o 
  -1   4  10        0.12        0.00      0.65 o 
   0   4  10        1.75        0.79      0.74 o 
   1   4  10        2.65        4.17      1.18 o 
   2   4  10        0.74        0.85      0.96 o 
  -4   5  10       10.89       11.12      1.71 o 
  -3   5  10       16.05       16.98      1.32 o 
  -2   5  10        8.97        9.47      1.05 o 
  -1   5  10        0.16        0.00      1.39 o 
  -1  -9  11        8.04       13.25      1.20 o 
   0  -9  11       33.92       38.15      2.14 o 
  -3  -8  11       19.33       22.14      1.41 o 
  -2  -8  11       36.88       37.91      1.67 o 
  -1  -8  11        6.51        4.89      0.77 o 
   0  -8  11       11.86       14.51      1.08 o 
   1  -8  11        4.07        3.21      0.96 o 
   2  -8  11        6.46        7.05      1.18 o 
   3  -8  11        4.35        6.09      1.18 o 
   4  -8  11        0.00        0.96      0.64 o 
  -4  -7  11        5.27        5.04      1.12 o 
  -3  -7  11       17.44       16.61      1.26 o 
  -2  -7  11       11.19       11.61      1.18 o 
  -1  -7  11      133.07      139.92      4.22 o 
   0  -7  11       29.53       34.81      1.21 o 
   1  -7  11       33.42       34.13      1.55 o 
   2  -7  11       33.16       33.37      3.05 o 
   3  -7  11        9.37        8.98      1.28 o 
   4  -7  11        0.08        0.64      0.64 o 
   5  -7  11       13.52       16.03      1.92 o 
  -5  -6  11        8.77        8.86      1.03 o 
  -4  -6  11        2.17        1.38      0.75 o 
  -3  -6  11        9.80       10.32      1.82 o 
  -2  -6  11       10.02        9.23      0.90 o 
  -1  -6  11        0.01        0.18      0.65 o 
   0  -6  11        2.05        1.12      0.40 o 
   1  -6  11        0.07        0.00      0.45 o 
   2  -6  11       17.44       15.46      1.13 o 
   3  -6  11        0.01        0.66      0.49 o 
   4  -6  11        0.49        1.07      0.53 o 
   5  -6  11        7.94        8.44      1.39 o 
  -6  -5  11        0.24        0.20      0.56 o 
  -5  -5  11       14.68       17.43      1.31 o 
  -4  -5  11        2.11        1.96      0.61 o 
  -3  -5  11        0.80        0.43      0.65 o 
  -2  -5  11       11.09       12.53      0.88 o 
  -1  -5  11       23.86       20.73      0.93 o 
   0  -5  11       15.64       14.89      1.17 o 
   1  -5  11       99.89       90.39      2.68 o 
   2  -5  11       20.50       22.92      2.19 o 
   3  -5  11       38.12       35.96      1.55 o 
   4  -5  11       18.06       20.67      1.92 o 
   5  -5  11       11.11       13.63      1.13 o 
   6  -5  11       14.53       15.81      1.82 o 
  -6  -4  11        2.68        1.20      0.63 o 
  -5  -4  11       33.33       40.84      1.69 o 
  -4  -4  11       22.68       22.35      1.08 o 
  -3  -4  11      110.28      105.58      2.35 o 
  -2  -4  11        5.22        3.93      0.60 o 
  -1  -4  11        2.44        1.59      0.42 o 
   0  -4  11       89.72       83.16      2.52 o 
   1  -4  11       63.68       56.98      2.04 o 
   2  -4  11       27.21       26.00      1.35 o 
   3  -4  11        0.00        0.00      0.41 o 
   4  -4  11        4.96        5.10      0.76 o 
   5  -4  11       12.29       11.06      1.07 o 
   6  -4  11       10.66       10.47      1.09 o 
  -7  -3  11        6.89        6.57      1.00 o 
  -6  -3  11       23.24       22.02      1.34 o 
  -5  -3  11        0.05        0.00      0.55 o 
  -4  -3  11        2.08        1.50      0.54 o 
  -3  -3  11       23.36       22.38      1.04 o 
  -2  -3  11       60.11       57.95      1.53 o 
  -1  -3  11        7.11        8.18      0.63 o 
   0  -3  11       88.64       82.40      2.94 o 
   1  -3  11      127.91      127.84      3.36 o 
   2  -3  11        3.26        3.60      0.71 o 
   3  -3  11       57.28       59.96      4.44 o 
   4  -3  11       23.32       21.86      1.44 o 
   5  -3  11        1.38        1.60      0.56 o 
   6  -3  11       11.92       13.47      1.24 o 
  -7  -2  11        0.17        0.30      0.70 o 
  -6  -2  11        1.55        2.06      0.96 o 
  -5  -2  11       64.64       64.43      1.80 o 
  -4  -2  11       84.53       85.40      2.24 o 
  -3  -2  11       28.82       29.54      1.15 o 
  -2  -2  11       10.56       12.88      0.80 o 
  -1  -2  11        1.08        0.99      0.36 o 
   0  -2  11       19.47       20.64      1.30 o 
   1  -2  11       51.15       51.31      1.92 o 
   2  -2  11        5.81        6.71      0.87 o 
   3  -2  11       95.86       97.05      2.87 o 
   4  -2  11       44.64       44.16      1.89 o 
   5  -2  11        0.14        0.00      0.75 o 
   6  -2  11        1.05        1.29      0.61 o 
  -7  -1  11        0.85        0.70      0.54 o 
  -6  -1  11        1.48        0.91      0.53 o 
  -5  -1  11      112.03      119.87      2.62 o 
  -4  -1  11       57.36       61.43      1.94 o 
  -3  -1  11       15.63       12.72      0.83 o 
  -2  -1  11       29.37       27.75      1.90 o 
  -1  -1  11        4.57        3.62      0.51 o 
   0  -1  11        1.55        1.06      0.65 o 
   1  -1  11       80.61       75.84      3.42 o 
   2  -1  11      164.23      154.80      3.96 o 
   3  -1  11       66.88       61.98      2.23 o 
   4  -1  11        1.23        0.73      0.96 o 
   5  -1  11        7.83        9.31      1.07 o 
  -7   0  11        2.61        3.39      1.02 o 
  -6   0  11       13.10       14.33      1.24 o 
  -5   0  11        0.02        0.00      0.40 o 
  -4   0  11        6.14        7.18      0.71 o 
  -3   0  11       60.17       61.87      2.06 o 
  -2   0  11       93.38       92.76      2.11 o 
  -1   0  11      144.86      142.11      3.74 o 
   0   0  11       44.13       45.33      2.08 o 
   1   0  11       82.67       76.87      2.52 o 
   2   0  11      241.69      243.64      8.13 o 
   3   0  11      148.52      135.48      3.70 o 
   4   0  11        9.08       13.30      1.28 o 
   5   0  11        7.60       10.65      1.17 o 
  -7   1  11        0.18        0.00      1.12 o 
  -6   1  11        5.41        4.36      0.87 o 
  -5   1  11       33.33       31.81      1.25 o 
  -4   1  11       11.39       13.63      0.92 o 
  -3   1  11       18.49       17.29      0.89 o 
  -2   1  11        7.57        4.51      0.78 o 
  -1   1  11        0.14        0.00      0.57 o 
   0   1  11       84.69       78.37      4.06 o 
   1   1  11       16.21       13.90      1.28 o 
   2   1  11       29.19       31.27      1.67 o 
   3   1  11        6.92        5.53      0.92 o 
   4   1  11       11.83       13.74      1.39 o 
  -6   2  11        1.00        0.15      0.91 o 
  -5   2  11        0.15        0.00      1.18 o 
  -4   2  11        5.80        8.62      1.66 o 
  -3   2  11       31.10       28.89      1.18 o 
  -2   2  11       49.83       44.93      1.44 o 
  -1   2  11        6.42        5.54      0.91 o 
   0   2  11        0.43        0.64      0.91 o 
   1   2  11        4.50        7.85      1.50 o 
   2   2  11        7.98        9.89      1.18 o 
   3   2  11        6.76       10.35      1.23 o 
   4   2  11        8.15        7.16      1.50 o 
  -5   3  11        2.83        3.88      0.89 o 
  -4   3  11        4.88        4.38      0.96 o 
  -3   3  11       15.20       15.86      1.44 o 
  -2   3  11        8.28        6.72      0.99 o 
  -1   3  11        2.55        0.02      2.24 o 
   0   3  11        2.81        1.96      0.82 o 
   1   3  11        0.22        0.16      0.74 o 
   2   3  11        1.26        1.28      0.96 o 
  -4   4  11        0.59        0.00      0.57 o 
  -3   4  11       23.42       23.65      1.55 o 
  -2   4  11        0.03        0.00      1.28 o 
  -1   4  11        9.90       10.67      1.34 o 
   0   4  11        0.10        0.00      1.23 o 
   1   4  11        1.32        3.31      1.18 o 
  -2  -8  12       20.01       15.57      1.23 o 
  -1  -8  12        0.58        0.00      1.02 o 
   0  -8  12       10.01       12.07      1.60 o 
   1  -8  12        0.02        1.28      0.85 o 
   3  -8  12        0.17        2.35      0.75 o 
  -3  -7  12        1.88        1.03      0.53 o 
  -2  -7  12       26.60       34.42      1.57 o 
  -1  -7  12       20.61       23.46      1.26 o 
   0  -7  12        2.01        1.69      0.71 o 
   1  -7  12       49.97       54.00      2.04 o 
   2  -7  12        4.52        6.89      0.87 o 
   3  -7  12        4.50        4.81      1.07 o 
   4  -7  12       30.89       37.61      2.46 o 
  -4  -6  12        0.01        0.41      0.59 o 
  -3  -6  12        2.27        2.76      0.67 o 
  -2  -6  12        4.71        3.25      0.67 o 
  -1  -6  12       14.10       14.52      0.94 o 
   0  -6  12        0.46        1.12      1.02 o 
   1  -6  12        0.01        0.57      1.02 o 
   2  -6  12       18.65       20.02      1.28 o 
   3  -6  12       10.83        9.89      0.98 o 
   4  -6  12        0.39        0.48      0.80 o 
   5  -6  12       24.42       23.08      2.03 o 
  -5  -5  12        2.56        3.17      0.79 o 
  -4  -5  12       15.68       15.80      1.20 o 
  -3  -5  12        2.07        1.83      0.55 o 
  -2  -5  12        1.56        1.63      0.56 o 
  -1  -5  12       10.49        9.35      1.27 o 
   0  -5  12       78.89       74.78      2.46 o 
   1  -5  12       82.70       78.55      2.53 o 
   2  -5  12       11.54       11.38      2.03 o 
   3  -5  12        0.14        1.05      1.12 o 
   4  -5  12        0.14        0.41      0.91 o 
   5  -5  12       28.83       27.73      1.51 o 
  -6  -4  12        1.96        0.00      1.07 o 
  -5  -4  12        8.24        9.60      1.00 o 
  -4  -4  12       10.30       11.24      1.43 o 
  -3  -4  12        0.89        1.03      0.65 o 
  -2  -4  12        1.14        1.76      0.48 o 
  -1  -4  12       83.17       75.88      2.52 o 
   0  -4  12        4.50        4.72      0.82 o 
   1  -4  12       42.67       40.10      1.76 o 
   2  -4  12       83.47       83.94      2.68 o 
   3  -4  12       50.60       52.66      2.04 o 
   4  -4  12        5.33        4.09      0.74 o 
   5  -4  12        0.15        0.44      0.49 o 
  -6  -3  12        0.47        1.56      1.02 o 
  -5  -3  12        3.76        1.86      0.60 o 
  -4  -3  12       37.04       32.60      1.31 o 
  -3  -3  12       45.36       45.98      1.51 o 
  -2  -3  12        0.23        0.00      0.36 o 
  -1  -3  12        2.39        2.46      0.71 o 
   0  -3  12       67.94       65.52      2.30 o 
   1  -3  12       37.85       41.29      1.81 o 
   2  -3  12        8.49       10.00      1.28 o 
   3  -3  12      132.54      126.34      4.54 o 
   4  -3  12        9.91        9.29      2.14 o 
   5  -3  12        0.00        0.84      0.56 o 
  -6  -2  12       12.36       10.20      1.17 o 
  -5  -2  12        0.08        0.00      0.60 o 
  -4  -2  12      137.28      147.49      3.06 o 
  -3  -2  12       16.90       14.78      1.37 o 
  -2  -2  12        2.18        1.49      0.49 o 
  -1  -2  12       11.52       10.50      1.10 o 
   0  -2  12        0.50        0.19      0.56 o 
   1  -2  12        1.84        1.82      0.69 o 
   2  -2  12        3.53        2.68      0.69 o 
   3  -2  12       67.90       71.78      2.49 o 
   4  -2  12        3.93        4.07      1.55 o 
   5  -2  12        0.47        1.55      0.68 o 
  -6  -1  12       21.18       19.43      1.19 o 
  -5  -1  12        1.76        0.00      0.69 o 
  -4  -1  12        8.98        8.98      0.98 o 
  -3  -1  12       19.91       15.88      0.98 o 
  -2  -1  12       19.28       21.83      0.99 o 
  -1  -1  12       13.65       11.41      2.35 o 
   0  -1  12       72.16       73.20      2.51 o 
   1  -1  12       90.54       84.80      2.75 o 
   2  -1  12       74.60       70.11      2.48 o 
   3  -1  12        3.54        2.41      0.74 o 
   4  -1  12        2.72        3.60      0.79 o 
  -6   0  12        5.30        5.26      0.72 o 
  -5   0  12       38.21       47.48      1.60 o 
  -4   0  12       55.09       55.66      1.67 o 
  -3   0  12        1.02        1.60      0.55 o 
  -2   0  12        4.81        3.61      0.70 o 
  -1   0  12      123.83      124.01      3.58 o 
   0   0  12        0.15        0.00      0.96 o 
   1   0  12       17.51       18.65      1.50 o 
   2   0  12      170.13      176.84      4.60 o 
   3   0  12        8.17       10.19      1.20 o 
   4   0  12        0.15        0.98      1.34 o 
  -6   1  12       15.32       14.19      1.32 o 
  -5   1  12       14.94       14.91      1.30 o 
  -4   1  12        2.22        2.04      0.55 o 
  -3   1  12        5.27        4.14      2.72 o 
  -2   1  12        2.31        1.75      0.76 o 
  -1   1  12        0.03        0.00      0.59 o 
   0   1  12        2.05        2.08      0.81 o 
   1   1  12       14.08       14.50      1.71 o 
   2   1  12        2.71        3.23      0.95 o 
   3   1  12        0.17        1.10      0.73 o 
  -5   2  12        0.03        0.00      1.55 o 
  -4   2  12        1.94        1.44      1.34 o 
  -3   2  12       12.51       13.64      1.17 o 
  -2   2  12        5.32        5.16      0.95 o 
  -1   2  12       21.13       17.84      1.46 o 
   0   2  12        0.13        0.00      0.67 o 
   1   2  12       47.71       46.42      2.18 o 
   2   2  12       13.47       13.61      1.60 o 
  -4   3  12        2.94        3.11      1.76 o 
  -3   3  12        9.13        7.24      1.00 o 
  -2   3  12        0.69        0.58      0.75 o 
  -1   3  12        0.13        0.60      1.23 o 
   0   3  12        1.88        3.63      1.23 o 
   1   3  12       16.73       19.36      1.64 o 
   0  -8  13        4.97        3.95      1.18 o 
  -2  -7  13        0.01        0.00      0.53 o 
  -1  -7  13        1.43        0.32      0.85 o 
   0  -7  13       18.22       20.04      1.51 o 
   1  -7  13        6.39        7.52      0.94 o 
   2  -7  13        0.55        2.03      0.60 o 
   3  -7  13        5.65        8.87      1.50 o 
  -4  -6  13        0.49        0.85      0.61 o 
  -3  -6  13        2.00        1.96      0.61 o 
  -2  -6  13       10.66       10.40      0.89 o 
  -1  -6  13        4.82        6.14      1.07 o 
   0  -6  13        8.13       12.40      1.20 o 
   1  -6  13        1.92        2.56      0.71 o 
   2  -6  13        0.59        1.85      1.34 o 
   3  -6  13       13.63       13.41      1.20 o 
  -4  -5  13        0.26        0.00      0.80 o 
  -3  -5  13        5.20        6.97      0.78 o 
  -2  -5  13        1.94        1.97      0.54 o 
  -1  -5  13       43.63       48.38      4.54 o 
   0  -5  13        0.67        1.29      0.71 o 
   1  -5  13        0.58        2.00      0.85 o 
   2  -5  13       12.51       14.47      1.24 o 
   3  -5  13        1.46        3.32      0.71 o 
   4  -5  13       40.03       47.84      2.89 o 
  -5  -4  13        5.06        5.41      0.90 o 
  -4  -4  13       30.41       33.18      1.39 o 
  -3  -4  13        6.34        6.13      0.72 o 
  -2  -4  13       12.93       14.57      0.97 o 
  -1  -4  13        2.60        2.65      0.79 o 
   0  -4  13        1.06        0.51      0.63 o 
   1  -4  13        0.39        0.00      0.45 o 
   2  -4  13       26.88       23.44      3.37 o 
   3  -4  13       17.67       18.55      1.43 o 
   4  -4  13        7.07        6.89      1.55 o 
  -5  -3  13       44.07       43.65      1.58 o 
  -4  -3  13       10.90       13.62      1.03 o 
  -3  -3  13        7.32        5.73      0.69 o 
  -2  -3  13        5.48        3.80      0.89 o 
  -1  -3  13       16.61       16.52      1.38 o 
   0  -3  13       91.48       88.20      2.85 o 
   1  -3  13        1.84        1.50      1.34 o 
   2  -3  13       18.51       19.95      1.47 o 
   3  -3  13       30.80       30.17      1.62 o 
   4  -3  13        1.08        1.91      1.23 o 
  -5  -2  13       36.04       32.27      1.38 o 
  -4  -2  13       30.95       30.11      1.30 o 
  -3  -2  13       19.99       21.06      1.61 o 
  -2  -2  13       91.20       95.01      4.65 o 
  -1  -2  13       22.00       23.98      1.50 o 
   0  -2  13       24.40       24.82      1.54 o 
   1  -2  13        0.46        1.23      0.69 o 
   2  -2  13       43.84       38.95      1.84 o 
   3  -2  13        0.11        0.47      0.96 o 
   4  -2  13        4.67        4.60      0.91 o 
  -5  -1  13       32.25       33.75      1.41 o 
  -4  -1  13       49.84       42.64      2.39 o 
  -3  -1  13       78.24       83.30      3.79 o 
  -2  -1  13        3.29        3.16      0.96 o 
  -1  -1  13        4.79        4.79      0.91 o 
   0  -1  13        0.55        0.92      1.02 o 
   1  -1  13        1.69        2.13      0.79 o 
   2  -1  13       22.22       28.00      1.61 o 
   3  -1  13       27.23       28.17      1.69 o 
  -5   0  13       87.30       98.95      2.44 o 
  -4   0  13        0.07        0.00      0.67 o 
  -3   0  13        0.24        0.04      0.41 o 
  -2   0  13        9.68        9.56      1.15 o 
  -1   0  13        2.52        1.90      0.75 o 
   0   0  13        3.26        3.42      0.91 o 
   1   0  13       28.83       27.65      1.69 o 
   2   0  13       57.99       72.17      5.08 o 
   3   0  13        7.17       10.57      1.44 o 
  -4   1  13        0.51        0.62      0.73 o 
  -3   1  13        9.46        9.99      1.20 o 
  -2   1  13        0.93        0.70      0.91 o 
  -1   1  13        8.78       10.90      2.62 o 
   0   1  13       15.09       13.70      1.32 o 
   1   1  13        1.16        0.54      0.74 o 
   2   1  13       16.08       17.66      1.57 o 
  -3   2  13        2.50        1.09      1.34 o 
  -2   2  13        1.51        0.14      0.80 o 
  -1   2  13        1.02        2.16      0.85 o 
   0   2  13       17.91       18.13      2.46 o 
  -2  -6  14        0.27        0.31      1.12 o 
  -1  -6  14        5.00        5.40      1.02 o 
   0  -6  14        1.48        1.71      1.18 o 
   1  -6  14        5.81        3.63      0.87 o 
   2  -6  14        4.26        4.27      0.87 o 
  -3  -5  14        0.20        0.13      0.50 o 
  -2  -5  14        4.69        4.74      1.03 o 
  -1  -5  14        2.60        2.95      1.23 o 
   0  -5  14       53.12       51.21      2.22 o 
   1  -5  14        9.31        9.37      1.08 o 
   2  -5  14        0.03        0.59      0.60 o 
  -4  -4  14        2.31        1.98      0.62 o 
  -3  -4  14       10.41       12.03      0.95 o 
  -2  -4  14        0.77        1.14      0.81 o 
  -1  -4  14        3.72        2.31      0.87 o 
   0  -4  14        3.18        2.88      0.85 o 
   1  -4  14       17.52       18.94      1.50 o 
   2  -4  14        2.90        4.22      0.87 o 
   3  -4  14        1.72        1.34      1.34 o 
  -4  -3  14       17.24       20.22      1.34 o 
  -3  -3  14       10.57       11.12      1.28 o 
  -2  -3  14        0.93        0.36      0.73 o 
  -1  -3  14       20.99       17.24      1.54 o 
   0  -3  14        0.10        0.00      0.71 o 
   1  -3  14        5.15        5.15      1.44 o 
   2  -3  14        0.01        0.29      0.71 o 
   3  -3  14       13.30       19.58      1.58 o 
  -4  -2  14       46.26       46.07      1.64 o 
  -3  -2  14        3.95        3.16      1.82 o 
  -2  -2  14        5.87        5.35      1.07 o 
  -1  -2  14        4.05        3.22      0.92 o 
   0  -2  14       13.15       12.39      1.92 o 
   1  -2  14        0.76        0.77      1.28 o 
   2  -2  14        7.76        8.07      2.35 o 
  -4  -1  14       45.25       52.22      2.15 o 
  -3  -1  14        1.63        2.24      1.12 o 
  -2  -1  14       18.21       16.51      1.46 o 
  -1  -1  14       26.47       28.58      1.77 o 
   0  -1  14        1.03        1.69      0.81 o 
   1  -1  14       11.95       13.27      1.41 o 
   2  -1  14       10.17        9.63      1.23 o 
  -3   0  14       13.58       14.81      1.46 o 
  -2   0  14       22.25       23.48      1.64 o 
  -1   0  14        7.32        6.67      1.13 o 
   0   0  14        5.20        3.83      0.99 o 
   1   0  14        7.91        7.26      1.16 o 
  -1  -4  15        4.45        4.59      1.03 o 
   0  -4  15       11.18       10.44      1.50 o 
  -2  -3  15        4.72        6.52      1.13 o 
  -1  -3  15        4.20        4.89      1.05 o 
   0  -3  15       10.09       10.90      1.31 o 
  -1  -2  15       10.21        9.36      1.28 o 
                                                 
